# Supplementary material for: Morphological Evolution of Metal‐Organic Frameworks into Hedrite, Sheaf and Spherulite Superstructures with Localized Different Coloration
Source: Chemistry. 2024 Dec 13;31(7):e202403577. doi: 10.1002/chem.202403577 (PMC11789549; doi:10.1002/chem.202403577)
Supplement: Supplementary file 2 — Supporting Information [file CHEM-31-e202403577-s002.cif]

data_v580z
_audit_creation_date               2023-04-11
_audit_creation_method
;
Olex2 1.5
(compiled 2023.03.06 svn.rbb2c1857 for OlexSys, GUI svn.r6748)
;
_shelx_SHELXL_version_number       '2019/2'
_audit_contact_author_address      ?
_audit_contact_author_email        ?
_audit_contact_author_name         ''
_audit_contact_author_phone        ?
_publ_contact_author_id_orcid      ?
_publ_section_references
;
Dolomanov, O.V., Bourhis, L.J., Gildea, R.J, Howard, J.A.K. & Puschmann, H.
 (2009), J. Appl. Cryst. 42, 339-341.

Sheldrick, G.M. (2015). Acta Cryst. C71, 3-8.
;
_chemical_name_common              ?
_chemical_name_systematic          ?
_chemical_formula_moiety           'C53 H48 Cl2 N4 Ni'
_chemical_formula_sum              'C53 H48 Cl2 N4 Ni'
_chemical_formula_weight           870.56
_chemical_melting_point            ?
loop_
  _atom_type_symbol
  _atom_type_description
  _atom_type_scat_dispersion_real
  _atom_type_scat_dispersion_imag
  _atom_type_scat_source
 'C' 'C' 0.0181 0.0091 'International Tables Vol C Tables 4.2.6.8 and 6.1.1.4'
 'H' 'H' 0.0000 0.0000 'International Tables Vol C Tables 4.2.6.8 and 6.1.1.4'
 'Cl' 'Cl' 0.3639 0.7018 'International Tables Vol C Tables 4.2.6.8 and 6.1.1.4'
 'N' 'N' 0.0311 0.0180 'International Tables Vol C Tables 4.2.6.8 and 6.1.1.4'
 'Ni' 'Ni' -3.0029 0.5091
 'International Tables Vol C Tables 4.2.6.8 and 6.1.1.4'

_shelx_space_group_comment
;
The symmetry employed for this shelxl refinement is uniquely defined
by the following loop, which should always be used as a source of
symmetry information in preference to the above space-group names.
They are only intended as comments.
;
_space_group_crystal_system        'monoclinic'
_space_group_IT_number             15
_space_group_name_H-M_alt          'C 1 2/c 1'
_space_group_name_Hall             '-C 2yc'
loop_
  _space_group_symop_operation_xyz
 'x, y, z'
 '-x, y, -z+1/2'
 'x+1/2, y+1/2, z'
 '-x+1/2, y+1/2, -z+1/2'
 '-x, -y, -z'
 'x, -y, z-1/2'
 '-x+1/2, -y+1/2, -z'
 'x+1/2, -y+1/2, z-1/2'

_cell_length_a                     31.0508(9)
_cell_length_b                     20.6686(6)
_cell_length_c                     19.9333(5)
_cell_angle_alpha                  90
_cell_angle_beta                   93.094(2)
_cell_angle_gamma                  90
_cell_volume                       12774.1(6)
_cell_formula_units_Z              8
_cell_measurement_reflns_used      24529
_cell_measurement_temperature      100.00(10)
_cell_measurement_theta_max        73.3170
_cell_measurement_theta_min        3.3720
_shelx_estimated_absorpt_T_max     0.945
_shelx_estimated_absorpt_T_min     0.717
_exptl_absorpt_coefficient_mu      1.423
_exptl_absorpt_correction_T_max    1.00000
_exptl_absorpt_correction_T_min    0.49283
_exptl_absorpt_correction_type     multi-scan
_exptl_absorpt_process_details
;
CrysAlisPro 1.171.42.74a (Rigaku Oxford Diffraction, 2022)
Empirical absorption correction using spherical harmonics,
implemented in SCALE3 ABSPACK scaling algorithm.
;
_exptl_absorpt_special_details     ?
_exptl_crystal_colour              colourless
_exptl_crystal_colour_primary      colourless
_exptl_crystal_density_diffrn      0.905
_exptl_crystal_density_meas        ?
_exptl_crystal_density_method      ?
_exptl_crystal_description         needle
_exptl_crystal_F_000               3648
_exptl_crystal_size_max            0.25
_exptl_crystal_size_mid            0.1
_exptl_crystal_size_min            0.04
_exptl_transmission_factor_max     ?
_exptl_transmission_factor_min     ?
_diffrn_reflns_av_R_equivalents    0.0453
_diffrn_reflns_av_unetI/netI       0.0235
_diffrn_reflns_Laue_measured_fraction_full  0.940
_diffrn_reflns_Laue_measured_fraction_max  0.940
_diffrn_reflns_limit_h_max         29
_diffrn_reflns_limit_h_min         -31
_diffrn_reflns_limit_k_max         24
_diffrn_reflns_limit_k_min         -24
_diffrn_reflns_limit_l_max         23
_diffrn_reflns_limit_l_min         -23
_diffrn_reflns_number              59749
_diffrn_reflns_point_group_measured_fraction_full  0.940
_diffrn_reflns_point_group_measured_fraction_max  0.940
_diffrn_reflns_theta_full          66.596
_diffrn_reflns_theta_max           66.596
_diffrn_reflns_theta_min           3.346
_diffrn_ambient_temperature        100.15
_diffrn_detector_area_resol_mean   10.0000
_diffrn_detector_type              'HyPix-Arc 150'
_diffrn_measured_fraction_theta_full  0.940
_diffrn_measured_fraction_theta_max  0.940
_diffrn_measurement_details
;
List of Runs (angles in degrees, time in seconds):

  # Type    Start    End  Width  t~exp~   \w     \q     \k     \f   Frames
--------------------------------------------------------------------------
  1  \w     40.00  65.00   0.50    3.00    --   30.00  69.00 -75.36   50
  2  \w     40.00  65.00   0.50    3.00    --   30.00  69.00 -42.05   50
  3  \w     44.00  69.00   0.50    3.00    --   34.00  69.00 -30.22   50
  4  \w     51.00  76.00   0.50    3.00    --   38.00  54.00  69.61   50
  5  \w    -28.00  -2.00   0.50    3.00    --  -38.00  68.00  40.64   52
  6  \w    -40.00 -14.00   0.50    3.00    --  -50.00  67.00-173.89   52
  7  \w    -93.00 -67.00   0.50    3.00    --  -58.00 -70.00 124.85   52
  8  \w   -104.00 -69.00   0.50    3.00    --  -68.67   0.00  90.00   70
  9  \w    -66.00 -35.00   0.50    3.00    --  -68.67   0.00  90.00   62
 10  \w   -114.00 -89.00   0.50    3.00    --  -70.00 -42.00  41.46   50
 11  \w    -60.00 -34.00   0.50    3.00    --  -70.00  70.00 170.25   52
 12  \w     35.00  61.00   0.50    3.00    --   71.51 -65.00 166.05   52
 13  \w     36.00  62.00   0.50    3.00    --   71.51 -70.00 138.72   52
 14  \w     32.00  57.00   0.50    3.00    --   71.51 -59.00-159.58   50
 15  \w     35.00  62.00   0.50    3.00    --   71.51 -68.00 -36.85   54
 16  \w     28.00  53.00   0.50    3.00    --   71.51 -46.00 101.38   50
 17  \w   -117.00 -92.00   0.50    3.00    --  -74.00 -47.00 -96.49   50
 18  \w   -118.00 -92.00   0.50    3.00    --  -74.00 -40.00 153.56   52
 19  \w    -64.00 -39.00   0.50    3.00    --  -74.00  70.00 -64.83   50
 20  \w    -64.00 -39.00   0.50    3.00    --  -74.00  70.00 -94.51   50
 21  \w     50.00  76.00   0.50    3.00    --   77.34   0.00-180.00   52
 22  \w     85.00 112.00   0.50    3.00    --   77.34   0.00 -90.00   54
 23  \w     45.00  71.00   0.50    3.00    --   77.34   0.00 -90.00   52
 24  \w     82.00 108.00   0.50    3.00    --   77.34   0.00-180.00   52
 25  \w     41.00  67.00   0.50    3.00    --   77.50 -70.00-115.44   52
 26  \w     91.00 116.00   0.50    3.00    --   77.50  37.00  56.23   50
 27  \w     95.00 120.00   0.50    3.00    --   77.50  38.00  60.87   50
 28  \w     41.00  66.00   0.50    3.00    --   77.50 -68.00 175.16   50
 29  \w     94.00 119.00   0.50    3.00    --   77.50  36.00 -25.01   50
 30  \w     42.00  68.00   0.50    3.00    --   77.50 -70.00-169.48   52
 31  \w     42.00  68.00   0.50    3.00    --   77.50 -70.00 -83.35   52
 32  \w     42.00  68.00   0.50    3.00    --   77.50 -69.00-153.27   52
 33  \w     41.00  66.00   0.50    3.00    --   77.50 -70.00 149.32   50
 34  \w     40.00  67.00   0.50    3.00    --   77.50 -64.00-131.01   54
 35  \w     42.00  68.00   0.50    3.00    --   77.50 -70.00 154.08   52
 36  \w     42.00  68.00   0.50    3.00    --   77.50 -70.00 110.35   52
 37  \w     42.00  68.00   0.50    3.00    --   77.50 -69.00  99.33   52
 38  \w     42.00  68.00   0.50    3.00    --   77.50 -68.00 -67.06   52
 39  \w     42.00  68.00   0.50    3.00    --   77.50 -68.00-101.75   52
 40  \w     83.00 123.00   0.50    3.00    --   77.50  25.00  32.64   80
 41  \w     42.00  68.00   0.50    3.00    --   77.50 -68.00-137.40   52
 42  \w     42.00  68.00   0.50    3.00    --   77.50 -70.00-160.11   52
 43  \w     41.00  67.00   0.50    3.00    --   77.50 -69.00-146.55   52
 44  \w     42.00  68.00   0.50    3.00    --   77.50 -69.00-106.15   52
 45  \w     41.00  66.00   0.50    3.00    --   77.50 -70.00 171.07   50
 46  \w     42.00  68.00   0.50    3.00    --   77.50 -70.00 139.65   52
;
_diffrn_measurement_device         'four-circle diffractometer'
_diffrn_measurement_device_type    'XtaLAB Synergy R, HyPix-Arc 150'
_diffrn_measurement_method         '\w scans'
_diffrn_radiation_type             CuK\a
_diffrn_radiation_wavelength       1.54184
_diffrn_source                     ?
_reflns_Friedel_coverage           0.000
_reflns_Friedel_fraction_full      .
_reflns_Friedel_fraction_max       .
_reflns_number_gt                  8186
_reflns_number_total               10625
_reflns_special_details
;
 Reflections were merged by SHELXL according to the crystal
 class for the calculation of statistics and refinement.
 
 Structure factors included contributions from the .fab file.
 
 _reflns_Friedel_fraction is defined as the number of unique
 Friedel pairs measured divided by the number that would be
 possible theoretically, ignoring centric projections and
 systematic absences.
;
_reflns_threshold_expression       'I > 2\s(I)'
_computing_cell_refinement         'CrysAlisPro 1.171.42.74a (Rigaku OD, 2022)'
_computing_data_collection         'CrysAlisPro 1.171.42.74a (Rigaku OD, 2022)'
_computing_data_reduction          'CrysAlisPro 1.171.42.74a (Rigaku OD, 2022)'
_computing_molecular_graphics      'Olex2 1.5 (Dolomanov et al., 2009)'
_computing_publication_material    'Olex2 1.5 (Dolomanov et al., 2009)'
_computing_structure_refinement    'SHELXL 2019/2 (Sheldrick, 2015)'
_computing_structure_solution      'SHELXT  (Sheldrick, 2015)'
_refine_diff_density_max           0.645
_refine_diff_density_min           -0.442
_refine_diff_density_rms           0.098
_refine_ls_extinction_coef         .
_refine_ls_extinction_method       none
_refine_ls_goodness_of_fit_ref     1.293
_refine_ls_hydrogen_treatment      constr
_refine_ls_matrix_type             full
_refine_ls_number_parameters       543
_refine_ls_number_reflns           10625
_refine_ls_number_restraints       51
_refine_ls_R_factor_all            0.1021
_refine_ls_R_factor_gt             0.0915
_refine_ls_restrained_S_all        1.294
_refine_ls_shift/su_max            0.001
_refine_ls_shift/su_mean           0.000
_refine_ls_structure_factor_coef   Fsqd
_refine_ls_weighting_details      
 'w=1/[\s^2^(Fo^2^)+(0.2000P)^2^] where P=(Fo^2^+2Fc^2^)/3'
_refine_ls_weighting_scheme        calc
_refine_ls_wR_factor_gt            0.2954
_refine_ls_wR_factor_ref           0.3097
_refine_special_details            ?
_olex2_refinement_description
;
1. Fixed Uiso
 At 1.2 times of:
  All C(H) groups, All C(H,H) groups
2. Restrained distances
 C33-C34
 1.5 with sigma of 0.02
 C20-C21
 1.5 with sigma of 0.02
3. Rigid body (RIGU) restrains
 Ni2, Cl4, Cl5, N1
 with sigma for 1-2 distances of 0.004 and sigma for 1-3 distances of 0.004
 C36, C37, N3, C38, C39, C35
 with sigma for 1-2 distances of 0.004 and sigma for 1-3 distances of 0.004
4.a Secondary CH2 refined with riding coordinates:
 C8(H8A,H8B), C9(H9A,H9B), C20(H20A,H20B), C21(H21A,H21B), C33(H33A,H33B),
 C34(H34A,H34B), C46(H46A,H46B), C47(H47A,H47B)
4.b Aromatic/amide H refined with riding coordinates:
 C3(H3), C4(H4), C6(H6), C7(H7), C11(H11), C12(H12), C13(H13), C14(H14),
 C16(H16), C17(H17), C18(H18), C19(H19), C23(H23), C24(H24), C25(H25), C26(H26),
  C28(H28), C31(H31), C32(H32), C36(H36), C37(H37), C38(H38), C39(H39),
 C41(H41), C42(H42), C44(H44), C45(H45), C49(H49), C50(H50), C51(H51), C52(H52),
  C56(H56)
;
_atom_sites_solution_hydrogens     geom
_atom_sites_solution_primary       ?
_atom_sites_solution_secondary     ?
loop_
  _atom_site_label
  _atom_site_type_symbol
  _atom_site_fract_x
  _atom_site_fract_y
  _atom_site_fract_z
  _atom_site_U_iso_or_equiv
  _atom_site_adp_type
  _atom_site_occupancy
  _atom_site_site_symmetry_order
  _atom_site_calc_flag
  _atom_site_refinement_flags_posn
  _atom_site_refinement_flags_adp
  _atom_site_refinement_flags_occupancy
  _atom_site_disorder_assembly
  _atom_site_disorder_group
 Ni1 Ni 1.000000 0.72140(4) 0.250000 0.0569(3) Uani 1 2 d S T P . .
 Ni2 Ni 0.500000 0.29563(5) 0.750000 0.0600(3) Uani 1 2 d S T P . .
 Cl3 Cl 1.00384(3) 0.72376(5) 0.37517(5) 0.0726(3) Uani 1 1 d . . . . .
 Cl4 Cl 0.500000 0.17464(8) 0.750000 0.0771(4) Uani 1 2 d S T P . .
 Cl5 Cl 0.500000 0.41576(8) 0.750000 0.0780(4) Uani 1 2 d S T P . .
 N1 N 0.53794(10) 0.29473(18) 0.66618(14) 0.0638(8) Uani 1 1 d . . . . .
 N2 N 0.95214(11) 0.64999(14) 0.24932(18) 0.0669(8) Uani 1 1 d . . . . .
 N3 N 0.95152(10) -0.20744(14) 0.24886(18) 0.0652(8) Uani 1 1 d . . . . .
 N4 N 0.55517(10) 0.29548(19) -0.18487(14) 0.0675(9) Uani 1 1 d . . . . .
 C1 C 0.75140(10) 0.22149(16) 0.26424(16) 0.0484(7) Uani 1 1 d . . . . .
 C2 C 0.72455(11) 0.22826(17) 0.32628(17) 0.0538(8) Uani 1 1 d . . . . .
 C3 C 0.68842(13) 0.1893(2) 0.3339(2) 0.0693(10) Uani 1 1 d . . . . .
 H3 H 0.679689 0.160278 0.298768 0.083 Uiso 1 1 calc R U . . .
 C4 C 0.66487(16) 0.1915(3) 0.3909(3) 0.0881(14) Uani 1 1 d . . . . .
 H4 H 0.641623 0.162223 0.395516 0.106 Uiso 1 1 calc R U . . .
 C5 C 0.67474(16) 0.2352(3) 0.4405(2) 0.0842(14) Uani 1 1 d . . . . .
 C6 C 0.7100(2) 0.2748(3) 0.4349(2) 0.104(2) Uani 1 1 d . . . . .
 H6 H 0.717897 0.303912 0.470318 0.125 Uiso 1 1 calc R U . . .
 C7 C 0.73457(15) 0.2729(2) 0.3781(2) 0.0758(11) Uani 1 1 d . . . . .
 H7 H 0.758072 0.301876 0.374441 0.091 Uiso 1 1 calc R U . . .
 C8 C 0.6481(2) 0.2402(4) 0.5026(3) 0.112(2) Uani 1 1 d . . . . .
 H8A H 0.634339 0.198018 0.510947 0.134 Uiso 1 1 calc R U . . .
 H8B H 0.667271 0.251082 0.542285 0.134 Uiso 1 1 calc R U . . .
 C9 C 0.61355(15) 0.2921(3) 0.4924(2) 0.0786(12) Uani 1 1 d . . . . .
 H9A H 0.627284 0.334697 0.485550 0.094 Uiso 1 1 calc R U . . .
 H9B H 0.594844 0.282071 0.451951 0.094 Uiso 1 1 calc R U . . .
 C10 C 0.58678(13) 0.2948(2) 0.55328(18) 0.0690(10) Uani 1 1 d . . . . .
 C11 C 0.55154(15) 0.2532(3) 0.55738(19) 0.0771(12) Uani 1 1 d . . . . .
 H11 H 0.543528 0.224786 0.521389 0.092 Uiso 1 1 calc R U . . .
 C12 C 0.52855(15) 0.2542(2) 0.61498(19) 0.0738(11) Uani 1 1 d . . . . .
 H12 H 0.505147 0.225035 0.618338 0.089 Uiso 1 1 calc R U . . .
 C13 C 0.57118(12) 0.3341(2) 0.66185(17) 0.0668(10) Uani 1 1 d . . . . .
 H13 H 0.578013 0.362933 0.697999 0.080 Uiso 1 1 calc R U . . .
 C14 C 0.59645(12) 0.3351(2) 0.60674(18) 0.0689(10) Uani 1 1 d . . . . .
 H14 H 0.620452 0.363506 0.605942 0.083 Uiso 1 1 calc R U . . .
 C15 C 0.78197(12) 0.27989(16) 0.25870(18) 0.0534(8) Uani 1 1 d . . . . .
 C16 C 0.77498(12) 0.3295(2) 0.2115(2) 0.0689(10) Uani 1 1 d . . . . .
 H16 H 0.750531 0.327831 0.180766 0.083 Uiso 1 1 calc R U . . .
 C17 C 0.80321(15) 0.3808(2) 0.2092(3) 0.0896(14) Uani 1 1 d . . . . .
 H17 H 0.798158 0.413619 0.176340 0.108 Uiso 1 1 calc R U . . .
 C18 C 0.84719(13) 0.3363(2) 0.2990(2) 0.0721(11) Uani 1 1 d . . . . .
 H18 H 0.872118 0.337209 0.328751 0.087 Uiso 1 1 calc R U . . .
 C19 C 0.81885(12) 0.28480(18) 0.30079(19) 0.0590(8) Uani 1 1 d . . . . .
 H19 H 0.824936 0.251187 0.332394 0.071 Uiso 1 1 calc R U . . .
 C20 C 0.87129(18) 0.4399(3) 0.2493(4) 0.129(3) Uani 1 1 d D . . . .
 H20A H 0.891278 0.438954 0.289740 0.154 Uiso 1 1 calc R U . . .
 H20B H 0.888596 0.431436 0.209986 0.154 Uiso 1 1 calc R U . . .
 C21 C 0.85343(18) 0.5045(2) 0.2427(4) 0.111(2) Uani 1 1 d D . . . .
 H21A H 0.834002 0.512131 0.279708 0.133 Uiso 1 1 calc R U . . .
 H21B H 0.835932 0.507445 0.199827 0.133 Uiso 1 1 calc R U . . .
 C22 C 0.88752(16) 0.5566(2) 0.2443(3) 0.0916(15) Uani 1 1 d . . . . .
 C23 C 0.88995(16) 0.6036(2) 0.2932(3) 0.0874(13) Uani 1 1 d . . . . .
 H23 H 0.869724 0.604277 0.327336 0.105 Uiso 1 1 calc R U . . .
 C24 C 0.92113(15) 0.6483(2) 0.2924(2) 0.0782(11) Uani 1 1 d . . . . .
 H24 H 0.920974 0.681578 0.325253 0.094 Uiso 1 1 calc R U . . .
 C25 C 0.9494(2) 0.6039(2) 0.1990(3) 0.1031(18) Uani 1 1 d . . . . .
 H25 H 0.970265 0.604120 0.165810 0.124 Uiso 1 1 calc R U . . .
 C26 C 0.9180(2) 0.5585(3) 0.1958(3) 0.117(2) Uani 1 1 d . . . . .
 H26 H 0.916683 0.527942 0.160147 0.141 Uiso 1 1 calc R U . . .
 C27 C 0.77901(11) 0.16068(17) 0.26894(17) 0.0537(8) Uani 1 1 d . . . . .
 C28 C 0.81362(12) 0.1538(2) 0.2280(2) 0.0677(10) Uani 1 1 d . . . . .
 H28 H 0.818816 0.187382 0.196846 0.081 Uiso 1 1 calc R U . . .
 C30 C 0.8361(2) 0.0552(3) 0.2752(3) 0.1048(18) Uani 1 1 d . . . . .
 C31 C 0.8034(2) 0.0615(3) 0.3198(3) 0.1131(19) Uani 1 1 d . . . . .
 H31 H 0.800364 0.029448 0.353370 0.136 Uiso 1 1 calc R U . . .
 C32 C 0.77581(17) 0.1126(2) 0.3165(2) 0.0851(13) Uani 1 1 d . . . . .
 H32 H 0.753788 0.115336 0.347675 0.102 Uiso 1 1 calc R U . . .
 C33 C 0.8695(2) -0.0010(3) 0.2839(3) 0.1077(17) Uani 1 1 d D . . . .
 H33A H 0.897758 0.013479 0.268535 0.129 Uiso 1 1 calc R U . . .
 H33B H 0.873374 -0.012775 0.331953 0.129 Uiso 1 1 calc R U . . .
 C34 C 0.8553(2) -0.0560(3) 0.2461(4) 0.124(2) Uani 1 1 d D . . . .
 H34A H 0.847838 -0.042747 0.199172 0.149 Uiso 1 1 calc R U . . .
 H34B H 0.828867 -0.073458 0.265145 0.149 Uiso 1 1 calc R U . . .
 C35 C 0.88994(17) -0.1096(3) 0.2464(3) 0.1025(18) Uani 1 1 d . . . . .
 C36 C 0.9249(2) -0.1084(3) 0.2881(4) 0.154(4) Uani 1 1 d . . . . .
 H36 H 0.929893 -0.071849 0.316359 0.185 Uiso 1 1 calc R U . . .
 C37 C 0.95431(17) -0.1588(3) 0.2914(3) 0.114(2) Uani 1 1 d . . . . .
 H37 H 0.977046 -0.158289 0.325234 0.137 Uiso 1 1 calc R U . . .
 C38 C 0.91843(13) -0.2079(2) 0.2035(2) 0.0662(9) Uani 1 1 d . . . . .
 H38 H 0.916113 -0.242939 0.172681 0.079 Uiso 1 1 calc R U . . .
 C39 C 0.88730(14) -0.1601(2) 0.1989(2) 0.0746(10) Uani 1 1 d . . . . .
 H39 H 0.864778 -0.161311 0.164679 0.090 Uiso 1 1 calc R U . . .
 C40 C 0.72031(11) 0.21822(16) 0.20104(17) 0.0528(8) Uani 1 1 d . . . . .
 C41 C 0.72400(14) 0.1750(2) 0.1506(2) 0.0750(11) Uani 1 1 d . . . . .
 H41 H 0.746130 0.143204 0.152970 0.090 Uiso 1 1 calc R U . . .
 C42 C 0.69440(17) 0.1780(3) 0.0944(2) 0.0915(14) Uani 1 1 d . . . . .
 H42 H 0.698016 0.148738 0.058417 0.110 Uiso 1 1 calc R U . . .
 C43 C 0.66223(15) 0.2190(3) 0.0891(2) 0.0798(13) Uani 1 1 d . . . . .
 C44 C 0.65693(14) 0.2618(2) 0.1414(2) 0.0769(12) Uani 1 1 d . . . . .
 H44 H 0.633749 0.291898 0.139208 0.092 Uiso 1 1 calc R U . . .
 C45 C 0.68554(13) 0.2605(2) 0.1966(2) 0.0677(10) Uani 1 1 d . . . . .
 H45 H 0.681372 0.289430 0.232732 0.081 Uiso 1 1 calc R U . . .
 C46 C 0.63262(18) 0.2236(3) 0.0264(3) 0.1017(18) Uani 1 1 d . . . . .
 H46A H 0.604518 0.241893 0.038065 0.122 Uiso 1 1 calc R U . . .
 H46B H 0.627428 0.179822 0.007568 0.122 Uiso 1 1 calc R U . . .
 C47 C 0.65273(18) 0.2671(4) -0.0269(3) 0.110(2) Uani 1 1 d . . . . .
 H47A H 0.661580 0.308912 -0.006324 0.132 Uiso 1 1 calc R U . . .
 H47B H 0.678756 0.245810 -0.043252 0.132 Uiso 1 1 calc R U . . .
 C48 C 0.62065(15) 0.2789(3) -0.0852(2) 0.0947(18) Uani 1 1 d . . . . .
 C49 C 0.61721(13) 0.2391(3) -0.1386(2) 0.0830(14) Uani 1 1 d . . . . .
 H49 H 0.637326 0.204790 -0.142157 0.100 Uiso 1 1 calc R U . . .
 C50 C 0.58441(13) 0.2473(3) -0.1893(2) 0.0748(11) Uani 1 1 d . . . . .
 H50 H 0.582761 0.218925 -0.226829 0.090 Uiso 1 1 calc R U . . .
 C51 C 0.55942(14) 0.3353(3) -0.13378(18) 0.0788(12) Uani 1 1 d . . . . .
 H51 H 0.539667 0.370233 -0.131760 0.095 Uiso 1 1 calc R U . . .
 C52 C 0.59139(16) 0.3291(4) -0.0821(2) 0.0973(17) Uani 1 1 d . . . . .
 H52 H 0.593011 0.358831 -0.045683 0.117 Uiso 1 1 calc R U . . .
 C53 C 0.83957(15) 0.3855(2) 0.2548(3) 0.0902(14) Uani 1 1 d . . . . .
 C56 C 0.84045(15) 0.1016(2) 0.2300(3) 0.0822(12) Uani 1 1 d . . . . .
 H56 H 0.862447 0.098418 0.198820 0.099 Uiso 1 1 calc R U . . .

loop_
  _atom_site_aniso_label
  _atom_site_aniso_U_11
  _atom_site_aniso_U_22
  _atom_site_aniso_U_33
  _atom_site_aniso_U_23
  _atom_site_aniso_U_13
  _atom_site_aniso_U_12
 Ni1 0.0511(5) 0.0467(4) 0.0732(6) 0.000 0.0064(4) 0.000
 Ni2 0.0476(5) 0.0965(7) 0.0362(4) 0.000 0.0043(3) 0.000
 Cl3 0.0720(7) 0.0763(6) 0.0698(6) 0.0006(4) 0.0075(5) -0.0016(4)
 Cl4 0.0750(9) 0.1018(10) 0.0556(7) 0.000 0.0132(6) 0.000
 Cl5 0.0951(10) 0.0901(9) 0.0485(6) 0.000 0.0017(6) 0.000
 N1 0.0522(19) 0.098(2) 0.0417(15) 0.0009(14) 0.0044(12) -0.0024(15)
 N2 0.068(2) 0.0480(15) 0.086(2) -0.0068(14) 0.0187(17) -0.0032(13)
 N3 0.0577(19) 0.0521(16) 0.085(2) -0.0074(14) -0.0033(15) 0.0018(12)
 N4 0.0496(19) 0.111(3) 0.0415(15) 0.0014(15) 0.0023(12) -0.0032(17)
 C1 0.0368(19) 0.0596(18) 0.0487(16) 0.0080(13) 0.0020(12) 0.0003(13)
 C2 0.046(2) 0.066(2) 0.0493(18) 0.0112(14) 0.0057(14) 0.0100(15)
 C3 0.067(3) 0.084(3) 0.058(2) 0.0138(18) 0.0104(17) 0.0027(19)
 C4 0.078(3) 0.110(4) 0.078(3) 0.035(3) 0.020(2) 0.013(3)
 C5 0.064(3) 0.125(4) 0.066(3) 0.022(3) 0.018(2) 0.024(3)
 C6 0.102(4) 0.159(5) 0.052(2) -0.002(3) 0.005(2) 0.050(4)
 C7 0.071(3) 0.103(3) 0.054(2) 0.001(2) 0.0051(18) 0.013(2)
 C8 0.100(4) 0.175(6) 0.063(3) 0.022(3) 0.033(3) 0.048(4)
 C9 0.070(3) 0.118(4) 0.050(2) 0.010(2) 0.0231(18) 0.011(2)
 C10 0.062(2) 0.099(3) 0.0474(19) 0.0134(18) 0.0164(16) 0.011(2)
 C11 0.077(3) 0.110(3) 0.0461(19) -0.005(2) 0.0126(18) -0.002(2)
 C12 0.075(3) 0.100(3) 0.0473(19) -0.0082(19) 0.0122(17) -0.010(2)
 C13 0.055(2) 0.102(3) 0.0438(17) 0.0036(18) 0.0041(14) -0.005(2)
 C14 0.056(2) 0.102(3) 0.0490(19) 0.0068(19) 0.0087(15) -0.005(2)
 C15 0.047(2) 0.0520(17) 0.062(2) 0.0008(14) 0.0080(15) -0.0022(13)
 C16 0.054(2) 0.069(2) 0.083(3) 0.0130(19) 0.0003(18) -0.0004(17)
 C17 0.070(3) 0.069(2) 0.128(4) 0.022(3) -0.011(3) -0.011(2)
 C18 0.055(2) 0.070(2) 0.090(3) -0.006(2) -0.0076(19) -0.0021(18)
 C19 0.059(2) 0.0601(19) 0.058(2) -0.0019(15) 0.0017(16) -0.0034(15)
 C20 0.081(4) 0.087(4) 0.214(8) 0.019(4) -0.032(4) -0.026(3)
 C21 0.085(4) 0.080(3) 0.169(6) -0.024(3) 0.034(4) -0.026(3)
 C22 0.075(3) 0.071(3) 0.131(4) -0.020(3) 0.029(3) -0.014(2)
 C23 0.084(3) 0.078(3) 0.103(3) -0.009(2) 0.029(3) -0.009(2)
 C24 0.082(3) 0.067(2) 0.087(3) -0.010(2) 0.017(2) -0.004(2)
 C25 0.127(4) 0.073(3) 0.114(4) -0.027(3) 0.053(3) -0.028(3)
 C26 0.148(5) 0.096(4) 0.112(4) -0.039(3) 0.042(4) -0.044(4)
 C27 0.0491(19) 0.0605(19) 0.0516(17) 0.0037(14) 0.0045(13) 0.0068(14)
 C28 0.061(2) 0.068(2) 0.075(2) 0.0008(18) 0.0130(18) 0.0011(17)
 C30 0.118(4) 0.109(4) 0.088(3) -0.004(3) 0.008(3) 0.051(3)
 C31 0.132(5) 0.095(4) 0.115(4) 0.035(3) 0.025(4) 0.035(3)
 C32 0.096(3) 0.079(3) 0.082(3) 0.022(2) 0.026(2) 0.022(2)
 C33 0.118(4) 0.100(4) 0.104(4) -0.011(3) -0.008(3) 0.032(3)
 C34 0.095(4) 0.095(4) 0.176(6) -0.031(4) -0.047(4) 0.018(3)
 C35 0.084(3) 0.079(3) 0.140(4) -0.031(3) -0.028(3) 0.015(2)
 C36 0.126(4) 0.108(4) 0.220(7) -0.089(5) -0.078(5) 0.050(4)
 C37 0.093(3) 0.085(3) 0.159(5) -0.058(3) -0.053(3) 0.027(3)
 C38 0.063(2) 0.072(2) 0.064(2) -0.0084(17) 0.0044(17) -0.0013(17)
 C39 0.069(3) 0.077(2) 0.078(2) 0.0012(19) 0.0005(19) 0.0009(18)
 C40 0.049(2) 0.0623(19) 0.0469(17) 0.0087(14) 0.0019(14) -0.0061(14)
 C41 0.069(3) 0.096(3) 0.060(2) 0.003(2) -0.0025(17) 0.006(2)
 C42 0.091(3) 0.119(4) 0.063(2) -0.015(3) -0.005(2) -0.019(3)
 C43 0.063(3) 0.108(3) 0.067(3) 0.021(2) -0.016(2) -0.016(2)
 C44 0.056(2) 0.103(3) 0.072(3) 0.022(2) 0.0001(19) -0.007(2)
 C45 0.054(2) 0.086(3) 0.063(2) 0.0164(19) 0.0023(17) -0.0004(18)
 C46 0.085(4) 0.148(5) 0.069(3) 0.023(3) -0.021(2) -0.026(3)
 C47 0.078(3) 0.184(6) 0.064(3) 0.036(3) -0.022(2) -0.029(3)
 C48 0.048(3) 0.167(5) 0.067(3) 0.044(3) -0.009(2) -0.017(3)
 C49 0.045(2) 0.145(4) 0.058(2) 0.023(3) 0.0017(17) 0.001(2)
 C50 0.050(2) 0.124(4) 0.051(2) 0.015(2) 0.0056(16) 0.001(2)
 C51 0.067(3) 0.126(4) 0.0434(19) -0.001(2) 0.0006(16) -0.001(2)
 C52 0.077(3) 0.169(5) 0.045(2) -0.004(3) -0.0060(19) -0.028(3)
 C53 0.067(3) 0.074(3) 0.128(4) 0.011(3) -0.011(3) -0.016(2)
 C56 0.070(3) 0.083(3) 0.094(3) -0.012(2) 0.012(2) 0.014(2)

_geom_special_details
;
 All esds (except the esd in the dihedral angle between two l.s. planes)
 are estimated using the full covariance matrix.  The cell esds are taken
 into account individually in the estimation of esds in distances, angles
 and torsion angles; correlations between esds in cell parameters are only
 used when they are defined by crystal symmetry.  An approximate (isotropic)
 treatment of cell esds is used for estimating esds involving l.s. planes.
;
loop_
  _geom_bond_atom_site_label_1
  _geom_bond_atom_site_label_2
  _geom_bond_distance
  _geom_bond_site_symmetry_2
  _geom_bond_publ_flag
 Ni1 Cl3 2.4919(10) 2_755 ?
 Ni1 Cl3 2.4919(10) . ?
 Ni1 N2 2.094(3) 2_755 ?
 Ni1 N2 2.094(3) . ?
 Ni1 N3 2.104(3) 2_765 ?
 Ni1 N3 2.104(3) 1_565 ?
 Ni2 Cl4 2.5007(19) . ?
 Ni2 Cl5 2.4829(19) . ?
 Ni2 N1 2.096(3) 2_656 ?
 Ni2 N1 2.096(3) . ?
 Ni2 N4 2.093(3) 1_556 ?
 Ni2 N4 2.093(3) 2_655 ?
 N1 C12 1.340(5) . ?
 N1 C13 1.321(5) . ?
 N2 C24 1.324(5) . ?
 N2 C25 1.382(6) . ?
 N3 C37 1.314(6) . ?
 N3 C38 1.331(5) . ?
 N4 C50 1.354(6) . ?
 N4 C51 1.310(6) . ?
 C1 C2 1.535(5) . ?
 C1 C15 1.543(5) . ?
 C1 C27 1.522(5) . ?
 C1 C40 1.547(4) . ?
 C2 C3 1.396(6) . ?
 C2 C7 1.407(6) . ?
 C3 H3 0.9500 . ?
 C3 C4 1.386(6) . ?
 C4 H4 0.9500 . ?
 C4 C5 1.362(8) . ?
 C5 C6 1.376(9) . ?
 C5 C8 1.527(6) . ?
 C6 H6 0.9500 . ?
 C6 C7 1.400(7) . ?
 C7 H7 0.9500 . ?
 C8 H8A 0.9900 . ?
 C8 H8B 0.9900 . ?
 C8 C9 1.524(7) . ?
 C9 H9A 0.9900 . ?
 C9 H9B 0.9900 . ?
 C9 C10 1.509(5) . ?
 C10 C11 1.398(7) . ?
 C10 C14 1.372(6) . ?
 C11 H11 0.9500 . ?
 C11 C12 1.384(5) . ?
 C12 H12 0.9500 . ?
 C13 H13 0.9500 . ?
 C13 C14 1.384(5) . ?
 C14 H14 0.9500 . ?
 C15 C16 1.401(5) . ?
 C15 C19 1.386(5) . ?
 C16 H16 0.9500 . ?
 C16 C17 1.377(6) . ?
 C17 H17 0.9500 . ?
 C17 C53 1.414(7) . ?
 C18 H18 0.9500 . ?
 C18 C19 1.382(5) . ?
 C18 C53 1.358(7) . ?
 C19 H19 0.9500 . ?
 C20 H20A 0.9900 . ?
 C20 H20B 0.9900 . ?
 C20 C21 1.449(8) . ?
 C20 C53 1.502(7) . ?
 C21 H21A 0.9900 . ?
 C21 H21B 0.9900 . ?
 C21 C22 1.509(6) . ?
 C22 C23 1.376(7) . ?
 C22 C26 1.389(7) . ?
 C23 H23 0.9500 . ?
 C23 C24 1.340(6) . ?
 C24 H24 0.9500 . ?
 C25 H25 0.9500 . ?
 C25 C26 1.354(7) . ?
 C26 H26 0.9500 . ?
 C27 C28 1.392(5) . ?
 C27 C32 1.380(5) . ?
 C28 H28 0.9500 . ?
 C28 C56 1.362(6) . ?
 C30 C31 1.391(8) . ?
 C30 C33 1.562(7) . ?
 C30 C56 1.328(8) . ?
 C31 H31 0.9500 . ?
 C31 C32 1.360(7) . ?
 C32 H32 0.9500 . ?
 C33 H33A 0.9900 . ?
 C33 H33B 0.9900 . ?
 C33 C34 1.421(7) . ?
 C34 H34A 0.9900 . ?
 C34 H34B 0.9900 . ?
 C34 C35 1.544(7) . ?
 C35 C36 1.332(8) . ?
 C35 C39 1.410(7) . ?
 C36 H36 0.9500 . ?
 C36 C37 1.384(7) . ?
 C37 H37 0.9500 . ?
 C38 H38 0.9500 . ?
 C38 C39 1.381(6) . ?
 C39 H39 0.9500 . ?
 C40 C41 1.355(6) . ?
 C40 C45 1.388(5) . ?
 C41 H41 0.9500 . ?
 C41 C42 1.411(6) . ?
 C42 H42 0.9500 . ?
 C42 C43 1.309(7) . ?
 C43 C44 1.385(7) . ?
 C43 C46 1.515(6) . ?
 C44 H44 0.9500 . ?
 C44 C45 1.377(6) . ?
 C45 H45 0.9500 . ?
 C46 H46A 0.9900 . ?
 C46 H46B 0.9900 . ?
 C46 C47 1.548(7) . ?
 C47 H47A 0.9900 . ?
 C47 H47B 0.9900 . ?
 C47 C48 1.509(6) . ?
 C48 C49 1.344(8) . ?
 C48 C52 1.384(9) . ?
 C49 H49 0.9500 . ?
 C49 C50 1.405(6) . ?
 C50 H50 0.9500 . ?
 C51 H51 0.9500 . ?
 C51 C52 1.397(6) . ?
 C52 H52 0.9500 . ?
 C56 H56 0.9500 . ?

loop_
  _geom_angle_atom_site_label_1
  _geom_angle_atom_site_label_2
  _geom_angle_atom_site_label_3
  _geom_angle
  _geom_angle_site_symmetry_1
  _geom_angle_site_symmetry_3
  _geom_angle_publ_flag
 Cl3 Ni1 Cl3 177.75(6) 2_755 . ?
 N2 Ni1 Cl3 90.91(10) . . ?
 N2 Ni1 Cl3 90.91(10) 2_755 2_755 ?
 N2 Ni1 Cl3 90.67(10) . 2_755 ?
 N2 Ni1 Cl3 90.67(10) 2_755 . ?
 N2 Ni1 N2 90.37(17) 2_755 . ?
 N2 Ni1 N3 89.17(13) . 1_565 ?
 N2 Ni1 N3 179.48(13) . 2_765 ?
 N2 Ni1 N3 89.17(13) 2_755 2_765 ?
 N2 Ni1 N3 179.48(13) 2_755 1_565 ?
 N3 Ni1 Cl3 88.85(10) 2_765 . ?
 N3 Ni1 Cl3 89.58(10) 2_765 2_755 ?
 N3 Ni1 Cl3 88.85(10) 1_565 2_755 ?
 N3 Ni1 Cl3 89.58(10) 1_565 . ?
 N3 Ni1 N3 91.29(17) 2_765 1_565 ?
 Cl5 Ni2 Cl4 180.0 . . ?
 N1 Ni2 Cl4 89.49(10) 2_656 . ?
 N1 Ni2 Cl4 89.49(10) . . ?
 N1 Ni2 Cl5 90.51(10) 2_656 . ?
 N1 Ni2 Cl5 90.51(10) . . ?
 N1 Ni2 N1 179.0(2) 2_656 . ?
 N4 Ni2 Cl4 89.92(11) 1_556 . ?
 N4 Ni2 Cl4 89.92(11) 2_655 . ?
 N4 Ni2 Cl5 90.08(11) 2_655 . ?
 N4 Ni2 Cl5 90.08(11) 1_556 . ?
 N4 Ni2 N1 91.03(12) 2_655 2_656 ?
 N4 Ni2 N1 91.03(12) 1_556 . ?
 N4 Ni2 N1 88.97(12) 1_556 2_656 ?
 N4 Ni2 N1 88.97(12) 2_655 . ?
 N4 Ni2 N4 179.8(2) 2_655 1_556 ?
 C12 N1 Ni2 120.3(3) . . ?
 C13 N1 Ni2 121.4(3) . . ?
 C13 N1 C12 118.3(3) . . ?
 C24 N2 Ni1 123.7(3) . . ?
 C24 N2 C25 115.8(4) . . ?
 C25 N2 Ni1 120.4(3) . . ?
 C37 N3 Ni1 120.4(3) . 1_545 ?
 C37 N3 C38 117.7(4) . . ?
 C38 N3 Ni1 121.9(3) . 1_545 ?
 C50 N4 Ni2 119.4(3) . 1_554 ?
 C51 N4 Ni2 121.7(3) . 1_554 ?
 C51 N4 C50 118.2(3) . . ?
 C2 C1 C15 110.4(3) . . ?
 C2 C1 C40 108.6(3) . . ?
 C15 C1 C40 109.6(3) . . ?
 C27 C1 C2 110.8(3) . . ?
 C27 C1 C15 107.7(3) . . ?
 C27 C1 C40 109.8(3) . . ?
 C3 C2 C1 120.6(3) . . ?
 C3 C2 C7 116.5(4) . . ?
 C7 C2 C1 122.9(3) . . ?
 C2 C3 H3 118.9 . . ?
 C4 C3 C2 122.2(4) . . ?
 C4 C3 H3 118.9 . . ?
 C3 C4 H4 119.7 . . ?
 C5 C4 C3 120.6(5) . . ?
 C5 C4 H4 119.7 . . ?
 C4 C5 C6 118.9(4) . . ?
 C4 C5 C8 121.5(5) . . ?
 C6 C5 C8 119.6(6) . . ?
 C5 C6 H6 119.3 . . ?
 C5 C6 C7 121.4(5) . . ?
 C7 C6 H6 119.3 . . ?
 C2 C7 H7 119.9 . . ?
 C6 C7 C2 120.2(5) . . ?
 C6 C7 H7 119.9 . . ?
 C5 C8 H8A 109.6 . . ?
 C5 C8 H8B 109.6 . . ?
 H8A C8 H8B 108.1 . . ?
 C9 C8 C5 110.4(4) . . ?
 C9 C8 H8A 109.6 . . ?
 C9 C8 H8B 109.6 . . ?
 C8 C9 H9A 109.8 . . ?
 C8 C9 H9B 109.8 . . ?
 H9A C9 H9B 108.2 . . ?
 C10 C9 C8 109.5(3) . . ?
 C10 C9 H9A 109.8 . . ?
 C10 C9 H9B 109.8 . . ?
 C11 C10 C9 119.4(4) . . ?
 C14 C10 C9 122.7(4) . . ?
 C14 C10 C11 117.8(3) . . ?
 C10 C11 H11 120.7 . . ?
 C12 C11 C10 118.6(4) . . ?
 C12 C11 H11 120.7 . . ?
 N1 C12 C11 122.7(4) . . ?
 N1 C12 H12 118.6 . . ?
 C11 C12 H12 118.6 . . ?
 N1 C13 H13 118.7 . . ?
 N1 C13 C14 122.6(4) . . ?
 C14 C13 H13 118.7 . . ?
 C10 C14 C13 119.9(4) . . ?
 C10 C14 H14 120.1 . . ?
 C13 C14 H14 120.1 . . ?
 C16 C15 C1 123.2(3) . . ?
 C19 C15 C1 120.3(3) . . ?
 C19 C15 C16 116.5(3) . . ?
 C15 C16 H16 119.7 . . ?
 C17 C16 C15 120.6(4) . . ?
 C17 C16 H16 119.7 . . ?
 C16 C17 H17 119.4 . . ?
 C16 C17 C53 121.3(4) . . ?
 C53 C17 H17 119.4 . . ?
 C19 C18 H18 119.8 . . ?
 C53 C18 H18 119.8 . . ?
 C53 C18 C19 120.3(4) . . ?
 C15 C19 H19 118.4 . . ?
 C18 C19 C15 123.1(4) . . ?
 C18 C19 H19 118.4 . . ?
 H20A C20 H20B 107.3 . . ?
 C21 C20 H20A 108.2 . . ?
 C21 C20 H20B 108.2 . . ?
 C21 C20 C53 116.5(5) . . ?
 C53 C20 H20A 108.2 . . ?
 C53 C20 H20B 108.2 . . ?
 C20 C21 H21A 109.0 . . ?
 C20 C21 H21B 109.0 . . ?
 C20 C21 C22 113.0(5) . . ?
 H21A C21 H21B 107.8 . . ?
 C22 C21 H21A 109.0 . . ?
 C22 C21 H21B 109.0 . . ?
 C23 C22 C21 122.0(5) . . ?
 C23 C22 C26 117.4(4) . . ?
 C26 C22 C21 120.6(5) . . ?
 C22 C23 H23 120.3 . . ?
 C24 C23 C22 119.3(5) . . ?
 C24 C23 H23 120.3 . . ?
 N2 C24 C23 125.3(4) . . ?
 N2 C24 H24 117.4 . . ?
 C23 C24 H24 117.4 . . ?
 N2 C25 H25 119.1 . . ?
 C26 C25 N2 121.8(5) . . ?
 C26 C25 H25 119.1 . . ?
 C22 C26 H26 119.9 . . ?
 C25 C26 C22 120.2(5) . . ?
 C25 C26 H26 119.9 . . ?
 C28 C27 C1 119.9(3) . . ?
 C32 C27 C1 125.1(3) . . ?
 C32 C27 C28 114.6(3) . . ?
 C27 C28 H28 118.2 . . ?
 C56 C28 C27 123.6(4) . . ?
 C56 C28 H28 118.2 . . ?
 C31 C30 C33 120.1(6) . . ?
 C56 C30 C31 118.1(5) . . ?
 C56 C30 C33 121.4(5) . . ?
 C30 C31 H31 119.3 . . ?
 C32 C31 C30 121.4(5) . . ?
 C32 C31 H31 119.3 . . ?
 C27 C32 H32 119.2 . . ?
 C31 C32 C27 121.6(4) . . ?
 C31 C32 H32 119.2 . . ?
 C30 C33 H33A 109.5 . . ?
 C30 C33 H33B 109.5 . . ?
 H33A C33 H33B 108.1 . . ?
 C34 C33 C30 110.5(5) . . ?
 C34 C33 H33A 109.5 . . ?
 C34 C33 H33B 109.5 . . ?
 C33 C34 H34A 109.2 . . ?
 C33 C34 H34B 109.2 . . ?
 C33 C34 C35 112.0(4) . . ?
 H34A C34 H34B 107.9 . . ?
 C35 C34 H34A 109.2 . . ?
 C35 C34 H34B 109.2 . . ?
 C36 C35 C34 122.3(5) . . ?
 C36 C35 C39 116.7(5) . . ?
 C39 C35 C34 120.9(4) . . ?
 C35 C36 H36 119.0 . . ?
 C35 C36 C37 121.9(5) . . ?
 C37 C36 H36 119.0 . . ?
 N3 C37 C36 121.6(5) . . ?
 N3 C37 H37 119.2 . . ?
 C36 C37 H37 119.2 . . ?
 N3 C38 H38 118.3 . . ?
 N3 C38 C39 123.5(4) . . ?
 C39 C38 H38 118.3 . . ?
 C35 C39 H39 121.0 . . ?
 C38 C39 C35 118.0(4) . . ?
 C38 C39 H39 121.0 . . ?
 C41 C40 C1 124.0(3) . . ?
 C41 C40 C45 117.7(3) . . ?
 C45 C40 C1 118.3(3) . . ?
 C40 C41 H41 120.6 . . ?
 C40 C41 C42 118.8(4) . . ?
 C42 C41 H41 120.6 . . ?
 C41 C42 H42 118.2 . . ?
 C43 C42 C41 123.7(5) . . ?
 C43 C42 H42 118.2 . . ?
 C42 C43 C44 118.3(4) . . ?
 C42 C43 C46 122.3(5) . . ?
 C44 C43 C46 119.3(5) . . ?
 C43 C44 H44 120.3 . . ?
 C45 C44 C43 119.4(4) . . ?
 C45 C44 H44 120.3 . . ?
 C40 C45 H45 119.0 . . ?
 C44 C45 C40 122.0(4) . . ?
 C44 C45 H45 119.0 . . ?
 C43 C46 H46A 109.5 . . ?
 C43 C46 H46B 109.5 . . ?
 C43 C46 C47 110.8(4) . . ?
 H46A C46 H46B 108.1 . . ?
 C47 C46 H46A 109.5 . . ?
 C47 C46 H46B 109.5 . . ?
 C46 C47 H47A 109.6 . . ?
 C46 C47 H47B 109.6 . . ?
 H47A C47 H47B 108.1 . . ?
 C48 C47 C46 110.4(4) . . ?
 C48 C47 H47A 109.6 . . ?
 C48 C47 H47B 109.6 . . ?
 C49 C48 C47 122.1(6) . . ?
 C49 C48 C52 118.0(4) . . ?
 C52 C48 C47 119.6(6) . . ?
 C48 C49 H49 119.4 . . ?
 C48 C49 C50 121.2(5) . . ?
 C50 C49 H49 119.4 . . ?
 N4 C50 C49 120.3(4) . . ?
 N4 C50 H50 119.8 . . ?
 C49 C50 H50 119.8 . . ?
 N4 C51 H51 118.2 . . ?
 N4 C51 C52 123.6(5) . . ?
 C52 C51 H51 118.2 . . ?
 C48 C52 C51 118.5(5) . . ?
 C48 C52 H52 120.7 . . ?
 C51 C52 H52 120.7 . . ?
 C17 C53 C20 120.6(5) . . ?
 C18 C53 C17 118.0(4) . . ?
 C18 C53 C20 121.0(4) . . ?
 C28 C56 H56 119.7 . . ?
 C30 C56 C28 120.5(5) . . ?
 C30 C56 H56 119.7 . . ?

loop_
  _geom_torsion_atom_site_label_1
  _geom_torsion_atom_site_label_2
  _geom_torsion_atom_site_label_3
  _geom_torsion_atom_site_label_4
  _geom_torsion
  _geom_torsion_site_symmetry_1
  _geom_torsion_site_symmetry_2
  _geom_torsion_site_symmetry_3
  _geom_torsion_site_symmetry_4
  _geom_torsion_publ_flag
 Ni1 N2 C24 C23 179.8(4) . . . . ?
 Ni1 N2 C25 C26 -177.6(5) . . . . ?
 Ni1 N3 C37 C36 174.3(6) 1_545 . . . ?
 Ni1 N3 C38 C39 -176.3(3) 1_545 . . . ?
 Ni2 N1 C12 C11 177.6(4) . . . . ?
 Ni2 N1 C13 C14 -179.2(3) . . . . ?
 Ni2 N4 C50 C49 -167.9(3) 1_554 . . . ?
 Ni2 N4 C51 C52 167.5(4) 1_554 . . . ?
 N1 C13 C14 C10 1.3(6) . . . . ?
 N2 C25 C26 C22 -1.0(11) . . . . ?
 N3 C38 C39 C35 -2.5(7) . . . . ?
 N4 C51 C52 C48 0.9(7) . . . . ?
 C1 C2 C3 C4 176.3(4) . . . . ?
 C1 C2 C7 C6 -177.0(4) . . . . ?
 C1 C15 C16 C17 179.5(4) . . . . ?
 C1 C15 C19 C18 -179.1(3) . . . . ?
 C1 C27 C28 C56 178.6(4) . . . . ?
 C1 C27 C32 C31 -176.0(5) . . . . ?
 C1 C40 C41 C42 -178.1(4) . . . . ?
 C1 C40 C45 C44 178.5(3) . . . . ?
 C2 C1 C15 C16 -105.7(4) . . . . ?
 C2 C1 C15 C19 75.4(4) . . . . ?
 C2 C1 C27 C28 -163.1(3) . . . . ?
 C2 C1 C27 C32 9.5(5) . . . . ?
 C2 C1 C40 C41 -134.6(4) . . . . ?
 C2 C1 C40 C45 43.0(4) . . . . ?
 C2 C3 C4 C5 4.1(7) . . . . ?
 C3 C2 C7 C6 2.8(6) . . . . ?
 C3 C4 C5 C6 -3.7(7) . . . . ?
 C3 C4 C5 C8 177.6(4) . . . . ?
 C4 C5 C6 C7 3.0(7) . . . . ?
 C4 C5 C8 C9 -94.3(7) . . . . ?
 C5 C6 C7 C2 -2.6(7) . . . . ?
 C5 C8 C9 C10 178.2(5) . . . . ?
 C6 C5 C8 C9 87.0(7) . . . . ?
 C7 C2 C3 C4 -3.5(6) . . . . ?
 C8 C5 C6 C7 -178.3(4) . . . . ?
 C8 C9 C10 C11 -86.0(6) . . . . ?
 C8 C9 C10 C14 91.4(6) . . . . ?
 C9 C10 C11 C12 177.0(4) . . . . ?
 C9 C10 C14 C13 -178.4(4) . . . . ?
 C10 C11 C12 N1 1.9(7) . . . . ?
 C11 C10 C14 C13 -1.0(6) . . . . ?
 C12 N1 C13 C14 0.0(6) . . . . ?
 C13 N1 C12 C11 -1.6(7) . . . . ?
 C14 C10 C11 C12 -0.5(7) . . . . ?
 C15 C1 C2 C3 166.0(3) . . . . ?
 C15 C1 C2 C7 -14.2(4) . . . . ?
 C15 C1 C27 C28 -42.3(4) . . . . ?
 C15 C1 C27 C32 130.3(4) . . . . ?
 C15 C1 C40 C41 104.7(4) . . . . ?
 C15 C1 C40 C45 -77.7(4) . . . . ?
 C15 C16 C17 C53 -1.0(8) . . . . ?
 C16 C15 C19 C18 1.9(6) . . . . ?
 C16 C17 C53 C18 3.3(8) . . . . ?
 C16 C17 C53 C20 176.8(6) . . . . ?
 C19 C15 C16 C17 -1.5(6) . . . . ?
 C19 C18 C53 C17 -2.9(8) . . . . ?
 C19 C18 C53 C20 -176.4(5) . . . . ?
 C20 C21 C22 C23 -118.5(7) . . . . ?
 C20 C21 C22 C26 61.3(9) . . . . ?
 C21 C20 C53 C17 48.5(10) . . . . ?
 C21 C20 C53 C18 -138.2(7) . . . . ?
 C21 C22 C23 C24 179.5(5) . . . . ?
 C21 C22 C26 C25 -177.5(6) . . . . ?
 C22 C23 C24 N2 -3.5(8) . . . . ?
 C23 C22 C26 C25 2.4(10) . . . . ?
 C24 N2 C25 C26 -2.5(9) . . . . ?
 C25 N2 C24 C23 4.8(7) . . . . ?
 C26 C22 C23 C24 -0.3(9) . . . . ?
 C27 C1 C2 C3 -74.8(4) . . . . ?
 C27 C1 C2 C7 104.9(4) . . . . ?
 C27 C1 C15 C16 133.3(4) . . . . ?
 C27 C1 C15 C19 -45.7(4) . . . . ?
 C27 C1 C40 C41 -13.4(5) . . . . ?
 C27 C1 C40 C45 164.2(3) . . . . ?
 C27 C28 C56 C30 -3.9(7) . . . . ?
 C28 C27 C32 C31 -3.0(8) . . . . ?
 C30 C31 C32 C27 -0.3(10) . . . . ?
 C30 C33 C34 C35 173.0(6) . . . . ?
 C31 C30 C33 C34 91.5(8) . . . . ?
 C31 C30 C56 C28 0.2(9) . . . . ?
 C32 C27 C28 C56 5.2(6) . . . . ?
 C33 C30 C31 C32 175.2(6) . . . . ?
 C33 C30 C56 C28 -173.0(5) . . . . ?
 C33 C34 C35 C36 12.4(11) . . . . ?
 C33 C34 C35 C39 -163.2(7) . . . . ?
 C34 C35 C36 C37 175.3(8) . . . . ?
 C34 C35 C39 C38 -177.5(6) . . . . ?
 C35 C36 C37 N3 7.0(14) . . . . ?
 C36 C35 C39 C38 6.6(9) . . . . ?
 C37 N3 C38 C39 0.2(7) . . . . ?
 C38 N3 C37 C36 -2.3(10) . . . . ?
 C39 C35 C36 C37 -8.9(13) . . . . ?
 C40 C1 C2 C3 45.8(4) . . . . ?
 C40 C1 C2 C7 -134.4(3) . . . . ?
 C40 C1 C15 C16 13.8(5) . . . . ?
 C40 C1 C15 C19 -165.1(3) . . . . ?
 C40 C1 C27 C28 77.0(4) . . . . ?
 C40 C1 C27 C32 -110.4(4) . . . . ?
 C40 C41 C42 C43 -2.7(8) . . . . ?
 C41 C40 C45 C44 -3.8(6) . . . . ?
 C41 C42 C43 C44 0.2(8) . . . . ?
 C41 C42 C43 C46 176.3(5) . . . . ?
 C42 C43 C44 C45 0.5(7) . . . . ?
 C42 C43 C46 C47 -83.2(7) . . . . ?
 C43 C44 C45 C40 1.3(6) . . . . ?
 C43 C46 C47 C48 -172.3(6) . . . . ?
 C44 C43 C46 C47 92.9(7) . . . . ?
 C45 C40 C41 C42 4.3(6) . . . . ?
 C46 C43 C44 C45 -175.7(4) . . . . ?
 C46 C47 C48 C49 -89.0(7) . . . . ?
 C46 C47 C48 C52 86.0(7) . . . . ?
 C47 C48 C49 C50 173.8(4) . . . . ?
 C47 C48 C52 C51 -174.0(4) . . . . ?
 C48 C49 C50 N4 -0.7(7) . . . . ?
 C49 C48 C52 C51 1.2(7) . . . . ?
 C50 N4 C51 C52 -2.8(7) . . . . ?
 C51 N4 C50 C49 2.6(6) . . . . ?
 C52 C48 C49 C50 -1.2(7) . . . . ?
 C53 C18 C19 C15 0.4(7) . . . . ?
 C53 C20 C21 C22 174.4(6) . . . . ?
 C56 C30 C31 C32 1.8(10) . . . . ?
 C56 C30 C33 C34 -95.4(8) . . . . ?

_shelx_res_file
;
TITL v580_auto_a.res in C2/c
    v580z.res
    created by SHELXL-2019/2 at 09:33:01 on 11-Apr-2023
REM Old TITL v580_auto in C2/c
REM SHELXT solution in C2/c: R1 0.268, Rweak 0.054, Alpha 0.048
REM <I/s> 0.666 for 306 systematic absences, Orientation as input
REM Formula found by SHELXT: C22 N15 Cl3
CELL 1.54184 31.0508 20.6686 19.9333 90 93.094 90
ZERR 8 0.0009 0.0006 0.0005 0 0.002 0
LATT 7
SYMM -X,+Y,0.5-Z
SFAC C H Cl N Ni
UNIT 424 384 16 32 8
RIGU Ni2 Cl4 > N1
RIGU C36 C37 N3 C38 C39 C35
DFIX 1.5 C33 C34
DFIX 1.5 C20 C21

L.S. 4
PLAN  41
SIZE 0.25 0.1 0.04
TEMP -173
CONF
ABIN
MORE -1
BOND $H
fmap 2
acta
SHEL 40 0.84
OMIT 2 6 2
OMIT -3 5 4
OMIT 0 2 6
OMIT -6 0 2
OMIT -5 5 5
OMIT -3 1 1
OMIT 3 7 0
OMIT 0 6 8
OMIT 4 0 0
OMIT -11 1 2
OMIT 6 2 0
OMIT 4 4 0
OMIT -6 4 7
OMIT 2 4 13
OMIT 8 2 7
OMIT -4 6 2
OMIT 5 1 0
OMIT -7 1 12
OMIT -6 2 15
OMIT 1 11 4
OMIT -12 2 4
OMIT -7 1 10
OMIT -5 7 14
OMIT -6 4 1
OMIT 9 5 3
OMIT -5 1 14
OMIT 1 1 8
OMIT 6 2 5
OMIT 0 4 12
OMIT 13 1 2
OMIT 7 1 12
OMIT 10 6 8
OMIT 2 12 4
OMIT 10 10 5
OMIT 6 12 4
OMIT -13 5 3
OMIT 3 13 5
OMIT -4 10 11
OMIT 8 8 0
OMIT -4 4 7
OMIT 1 1 4
OMIT 0 6 3
OMIT -11 3 4
OMIT -2 6 4
OMIT 6 2 11
OMIT 6 2 4
OMIT 3 3 5
OMIT -11 5 13
OMIT -10 2 1
OMIT 3 1 6
OMIT -5 3 9
OMIT 4 4 11
OMIT 5 5 3
OMIT 3 11 5
OMIT 2 12 5
OMIT -4 14 7
OMIT -1 3 5
OMIT -4 6 8
OMIT -7 7 5
OMIT -6 4 3
OMIT 2 10 5
OMIT -4 8 14
OMIT -9 9 8
OMIT -7 5 13
OMIT 6 8 0
OMIT -1 3 1
OMIT 9 5 9
OMIT -2 12 4
OMIT 2 4 2
OMIT 10 6 10
OMIT -2 12 6
OMIT 1 1 14
OMIT -15 11 3
OMIT 2 4 0
REM <olex2.extras>
REM <HklSrc "%./v580z.hkl">
REM </olex2.extras>

WGHT    0.200000
FVAR       1.13979
NI1   5    1.000000    0.721397    0.250000    10.50000    0.05106    0.04668 =
         0.07321    0.00000    0.00643    0.00000
NI2   5    0.500000    0.295627    0.750000    10.50000    0.04758    0.09650 =
         0.03618    0.00000    0.00431    0.00000
CL3   3    1.003843    0.723758    0.375167    11.00000    0.07204    0.07631 =
         0.06985    0.00062    0.00748   -0.00161
CL4   3    0.500000    0.174635    0.750000    10.50000    0.07505    0.10177 =
         0.05558    0.00000    0.01318    0.00000
CL5   3    0.500000    0.415758    0.750000    10.50000    0.09513    0.09013 =
         0.04852    0.00000    0.00167    0.00000
N1    4    0.537943    0.294728    0.666182    11.00000    0.05224    0.09771 =
         0.04173    0.00092    0.00438   -0.00239
N2    4    0.952141    0.649992    0.249323    11.00000    0.06804    0.04799 =
         0.08634   -0.00679    0.01871   -0.00318
N3    4    0.951518   -0.207439    0.248863    11.00000    0.05766    0.05208 =
         0.08509   -0.00738   -0.00331    0.00180
N4    4    0.555172    0.295480   -0.184867    11.00000    0.04960    0.11149 =
         0.04153    0.00138    0.00227   -0.00320
C1    1    0.751395    0.221489    0.264236    11.00000    0.03683    0.05961 =
         0.04868    0.00796    0.00200    0.00028
C2    1    0.724554    0.228260    0.326281    11.00000    0.04605    0.06646 =
         0.04935    0.01118    0.00567    0.00997
C3    1    0.688422    0.189285    0.333886    11.00000    0.06704    0.08370 =
         0.05801    0.01375    0.01037    0.00266
AFIX  43
H3    2    0.679689    0.160278    0.298768    11.00000   -1.20000
AFIX   0
C4    1    0.664871    0.191494    0.390938    11.00000    0.07764    0.11019 =
         0.07829    0.03450    0.02020    0.01330
AFIX  43
H4    2    0.641623    0.162223    0.395516    11.00000   -1.20000
AFIX   0
C5    1    0.674738    0.235244    0.440527    11.00000    0.06380    0.12472 =
         0.06552    0.02191    0.01804    0.02419
C6    1    0.710029    0.274763    0.434898    11.00000    0.10181    0.15938 =
         0.05202   -0.00183    0.00488    0.05015
AFIX  43
H6    2    0.717897    0.303912    0.470318    11.00000   -1.20000
AFIX   0
C7    1    0.734566    0.272892    0.378062    11.00000    0.07091    0.10324 =
         0.05357    0.00116    0.00505    0.01328
AFIX  43
H7    2    0.758072    0.301876    0.374441    11.00000   -1.20000
AFIX   0
C8    1    0.648125    0.240229    0.502555    11.00000    0.09972    0.17469 =
         0.06323    0.02156    0.03265    0.04766
AFIX  23
H8A   2    0.634339    0.198018    0.510947    11.00000   -1.20000
H8B   2    0.667271    0.251082    0.542285    11.00000   -1.20000
AFIX   0
C9    1    0.613550    0.292149    0.492394    11.00000    0.07045    0.11760 =
         0.04996    0.01043    0.02312    0.01052
AFIX  23
H9A   2    0.627284    0.334697    0.485550    11.00000   -1.20000
H9B   2    0.594844    0.282071    0.451951    11.00000   -1.20000
AFIX   0
C10   1    0.586777    0.294842    0.553276    11.00000    0.06194    0.09923 =
         0.04743    0.01338    0.01635    0.01113
C11   1    0.551538    0.253208    0.557384    11.00000    0.07650    0.10955 =
         0.04611   -0.00491    0.01261   -0.00229
AFIX  43
H11   2    0.543528    0.224786    0.521389    11.00000   -1.20000
AFIX   0
C12   1    0.528554    0.254247    0.614982    11.00000    0.07472    0.10026 =
         0.04729   -0.00824    0.01223   -0.01045
AFIX  43
H12   2    0.505147    0.225035    0.618338    11.00000   -1.20000
AFIX   0
C13   1    0.571182    0.334112    0.661851    11.00000    0.05476    0.10195 =
         0.04381    0.00362    0.00410   -0.00478
AFIX  43
H13   2    0.578013    0.362933    0.697999    11.00000   -1.20000
AFIX   0
C14   1    0.596453    0.335061    0.606744    11.00000    0.05649    0.10175 =
         0.04900    0.00677    0.00868   -0.00519
AFIX  43
H14   2    0.620452    0.363506    0.605942    11.00000   -1.20000
AFIX   0
C15   1    0.781974    0.279895    0.258697    11.00000    0.04689    0.05205 =
         0.06181    0.00082    0.00803   -0.00222
C16   1    0.774981    0.329542    0.211489    11.00000    0.05427    0.06946 =
         0.08254    0.01298    0.00026   -0.00042
AFIX  43
H16   2    0.750531    0.327831    0.180766    11.00000   -1.20000
AFIX   0
C17   1    0.803213    0.380802    0.209194    11.00000    0.07039    0.06891 =
         0.12782    0.02219   -0.01120   -0.01145
AFIX  43
H17   2    0.798158    0.413619    0.176340    11.00000   -1.20000
AFIX   0
C18   1    0.847190    0.336276    0.298961    11.00000    0.05503    0.06980 =
         0.09019   -0.00648   -0.00759   -0.00210
AFIX  43
H18   2    0.872118    0.337209    0.328751    11.00000   -1.20000
AFIX   0
C19   1    0.818850    0.284802    0.300786    11.00000    0.05902    0.06014 =
         0.05768   -0.00190    0.00171   -0.00335
AFIX  43
H19   2    0.824936    0.251187    0.332394    11.00000   -1.20000
AFIX   0
C20   1    0.871289    0.439871    0.249341    11.00000    0.08070    0.08713 =
         0.21359    0.01885   -0.03239   -0.02577
AFIX  23
H20A  2    0.891278    0.438954    0.289740    11.00000   -1.20000
H20B  2    0.888596    0.431436    0.209986    11.00000   -1.20000
AFIX   0
C21   1    0.853426    0.504469    0.242732    11.00000    0.08509    0.08028 =
         0.16928   -0.02407    0.03400   -0.02610
AFIX  23
H21A  2    0.834002    0.512131    0.279708    11.00000   -1.20000
H21B  2    0.835932    0.507445    0.199827    11.00000   -1.20000
AFIX   0
C22   1    0.887524    0.556556    0.244311    11.00000    0.07512    0.07120 =
         0.13109   -0.01977    0.02892   -0.01388
C23   1    0.889953    0.603567    0.293249    11.00000    0.08386    0.07831 =
         0.10263   -0.00935    0.02855   -0.00881
AFIX  43
H23   2    0.869724    0.604277    0.327336    11.00000   -1.20000
AFIX   0
C24   1    0.921132    0.648337    0.292353    11.00000    0.08242    0.06657 =
         0.08688   -0.00984    0.01690   -0.00372
AFIX  43
H24   2    0.920974    0.681578    0.325253    11.00000   -1.20000
AFIX   0
C25   1    0.949446    0.603932    0.199027    11.00000    0.12660    0.07345 =
         0.11429   -0.02747    0.05263   -0.02757
AFIX  43
H25   2    0.970265    0.604120    0.165810    11.00000   -1.20000
AFIX   0
C26   1    0.917964    0.558542    0.195761    11.00000    0.14772    0.09630 =
         0.11163   -0.03896    0.04156   -0.04424
AFIX  43
H26   2    0.916683    0.527942    0.160147    11.00000   -1.20000
AFIX   0
C27   1    0.779014    0.160681    0.268944    11.00000    0.04906    0.06055 =
         0.05159    0.00374    0.00446    0.00676
C28   1    0.813622    0.153821    0.227955    11.00000    0.06080    0.06787 =
         0.07537    0.00081    0.01297    0.00108
AFIX  43
H28   2    0.818816    0.187382    0.196846    11.00000   -1.20000
AFIX   0
C30   1    0.836110    0.055236    0.275182    11.00000    0.11807    0.10885 =
         0.08781   -0.00406    0.00824    0.05150
C31   1    0.803440    0.061532    0.319839    11.00000    0.13192    0.09466 =
         0.11480    0.03544    0.02490    0.03522
AFIX  43
H31   2    0.800364    0.029448    0.353370    11.00000   -1.20000
AFIX   0
C32   1    0.775813    0.112641    0.316513    11.00000    0.09613    0.07917 =
         0.08228    0.02196    0.02649    0.02184
AFIX  43
H32   2    0.753788    0.115336    0.347675    11.00000   -1.20000
AFIX   0
C33   1    0.869532   -0.001020    0.283856    11.00000    0.11821    0.09970 =
         0.10365   -0.01094   -0.00767    0.03167
AFIX  23
H33A  2    0.897758    0.013479    0.268535    11.00000   -1.20000
H33B  2    0.873374   -0.012775    0.331953    11.00000   -1.20000
AFIX   0
C34   1    0.855273   -0.056012    0.246098    11.00000    0.09536    0.09459 =
         0.17626   -0.03060   -0.04736    0.01779
AFIX  23
H34A  2    0.847838   -0.042747    0.199172    11.00000   -1.20000
H34B  2    0.828867   -0.073458    0.265145    11.00000   -1.20000
AFIX   0
C35   1    0.889942   -0.109579    0.246386    11.00000    0.08437    0.07895 =
         0.14042   -0.03058   -0.02817    0.01474
C36   1    0.924942   -0.108387    0.288073    11.00000    0.12590    0.10781 =
         0.21978   -0.08907   -0.07850    0.04979
AFIX  43
H36   2    0.929893   -0.071849    0.316359    11.00000   -1.20000
AFIX   0
C37   1    0.954308   -0.158824    0.291383    11.00000    0.09261    0.08481 =
         0.15893   -0.05834   -0.05276    0.02724
AFIX  43
H37   2    0.977046   -0.158289    0.325234    11.00000   -1.20000
AFIX   0
C38   1    0.918431   -0.207895    0.203502    11.00000    0.06278    0.07238 =
         0.06353   -0.00843    0.00440   -0.00126
AFIX  43
H38   2    0.916113   -0.242939    0.172681    11.00000   -1.20000
AFIX   0
C39   1    0.887298   -0.160130    0.198867    11.00000    0.06863    0.07654 =
         0.07829    0.00121    0.00054    0.00086
AFIX  43
H39   2    0.864778   -0.161311    0.164679    11.00000   -1.20000
AFIX   0
C40   1    0.720309    0.218222    0.201042    11.00000    0.04924    0.06232 =
         0.04686    0.00872    0.00191   -0.00614
C41   1    0.724003    0.174995    0.150581    11.00000    0.06896    0.09555 =
         0.05995    0.00331   -0.00245    0.00563
AFIX  43
H41   2    0.746130    0.143204    0.152970    11.00000   -1.20000
AFIX   0
C42   1    0.694395    0.178032    0.094403    11.00000    0.09130    0.11898 =
         0.06336   -0.01545   -0.00497   -0.01890
AFIX  43
H42   2    0.698016    0.148738    0.058417    11.00000   -1.20000
AFIX   0
C43   1    0.662234    0.218955    0.089126    11.00000    0.06295    0.10787 =
         0.06663    0.02118   -0.01565   -0.01601
C44   1    0.656928    0.261839    0.141408    11.00000    0.05588    0.10252 =
         0.07195    0.02245    0.00006   -0.00721
AFIX  43
H44   2    0.633749    0.291898    0.139208    11.00000   -1.20000
AFIX   0
C45   1    0.685542    0.260524    0.196600    11.00000    0.05413    0.08558 =
         0.06313    0.01638    0.00225   -0.00035
AFIX  43
H45   2    0.681372    0.289430    0.232732    11.00000   -1.20000
AFIX   0
C46   1    0.632622    0.223631    0.026388    11.00000    0.08520    0.14844 =
         0.06869    0.02271   -0.02111   -0.02649
AFIX  23
H46A  2    0.604518    0.241893    0.038065    11.00000   -1.20000
H46B  2    0.627428    0.179822    0.007568    11.00000   -1.20000
AFIX   0
C47   1    0.652735    0.267061   -0.026923    11.00000    0.07818    0.18412 =
         0.06401    0.03555   -0.02190   -0.02888
AFIX  23
H47A  2    0.661580    0.308912   -0.006324    11.00000   -1.20000
H47B  2    0.678756    0.245810   -0.043252    11.00000   -1.20000
AFIX   0
C48   1    0.620652    0.278854   -0.085218    11.00000    0.04807    0.16720 =
         0.06744    0.04399   -0.00855   -0.01715
C49   1    0.617210    0.239091   -0.138614    11.00000    0.04527    0.14528 =
         0.05822    0.02334    0.00167    0.00108
AFIX  43
H49   2    0.637326    0.204790   -0.142157    11.00000   -1.20000
AFIX   0
C50   1    0.584414    0.247310   -0.189293    11.00000    0.05035    0.12353 =
         0.05097    0.01452    0.00563    0.00107
AFIX  43
H50   2    0.582761    0.218925   -0.226829    11.00000   -1.20000
AFIX   0
C51   1    0.559420    0.335276   -0.133783    11.00000    0.06683    0.12594 =
         0.04336   -0.00068    0.00059   -0.00132
AFIX  43
H51   2    0.539667    0.370233   -0.131760    11.00000   -1.20000
AFIX   0
C52   1    0.591390    0.329149   -0.082120    11.00000    0.07698    0.16897 =
         0.04499   -0.00372   -0.00601   -0.02804
AFIX  43
H52   2    0.593011    0.358831   -0.045683    11.00000   -1.20000
AFIX   0
C53   1    0.839572    0.385525    0.254787    11.00000    0.06689    0.07356 =
         0.12830    0.01061   -0.01052   -0.01575
C56   1    0.840454    0.101636    0.229986    11.00000    0.07025    0.08320 =
         0.09390   -0.01176    0.01187    0.01388
AFIX  43
H56   2    0.862447    0.098418    0.198820    11.00000   -1.20000
AFIX   0
HKLF 4


REM  v580_auto_a.res in C2/c
REM wR2 = 0.3097, GooF = S = 1.293, Restrained GooF = 1.294 for all data
REM R1 = 0.0915 for 8186 Fo > 4sig(Fo) and 0.1021 for all 10625 data
REM 543 parameters refined using 51 restraints

END

WGHT      0.2000      0.0000

REM Highest difference peak  0.645,  deepest hole -0.442,  1-sigma level  0.098
Q1    1   0.7518  0.0980  0.2661  11.00000  0.05    0.65
Q2    1   0.8121  0.0268  0.2617  11.00000  0.05    0.57
Q3    1   0.8194  0.0598  0.0810  11.00000  0.05    0.56
Q4    1   0.8370 -0.0293  0.2738  11.00000  0.05    0.51
Q5    1   0.7994 -0.0790  0.4385  11.00000  0.05    0.46
Q6    1   0.6617  0.1891  0.1242  11.00000  0.05    0.46
Q7    1   0.7739  0.0375  0.2746  11.00000  0.05    0.43
Q8    1   0.9234 -0.2034  0.3024  11.00000  0.05    0.39
Q9    1   0.5000  0.1344  0.7500  10.50000  0.05    0.39
Q10   1   0.9188  0.6513  0.2120  11.00000  0.05    0.39
Q11   1   0.6901  0.2757  0.3150  11.00000  0.05    0.38
Q12   1   0.8309 -0.2120  0.1346  11.00000  0.05    0.37
Q13   1   0.6484  0.0521 -0.0468  11.00000  0.05    0.35
Q14   1   0.6112  0.3365  0.1931  11.00000  0.05    0.35
Q15   1   0.7094  0.2021  0.4403  11.00000  0.05    0.35
Q16   1   0.6751  0.4480  0.5050  11.00000  0.05    0.35
Q17   1   0.7273  0.2064  0.0673  11.00000  0.05    0.34
Q18   1   0.7465  0.2123  0.1280  11.00000  0.05    0.33
Q19   1   0.9585  0.6023  0.3021  11.00000  0.05    0.32
Q20   1   0.8683 -0.0317  0.2019  11.00000  0.05    0.31
Q21   1   0.6596  0.2013 -0.0109  11.00000  0.05    0.30
Q22   1   0.7307  0.1855  0.3808  11.00000  0.05    0.30
Q23   1   0.9062  0.5666  0.3319  11.00000  0.05    0.30
Q24   1   0.6870  0.0662  0.5662  11.00000  0.05    0.30
Q25   1   0.8867  0.6051  0.2180  11.00000  0.05    0.29
Q26   1   0.9976 -0.0509  0.4255  11.00000  0.05    0.28
Q27   1   0.5073  0.0864  0.5443  11.00000  0.05    0.28
Q28   1   0.9682 -0.2255  0.2472  11.00000  0.05    0.28
Q29   1   0.6801  0.1982  0.1810  11.00000  0.05    0.28
Q30   1   0.8463  0.5006  0.4180  11.00000  0.05    0.27
Q31   1   0.7800  0.1414  0.2593  11.00000  0.05    0.26
Q32   1   0.9582 -0.1508  0.2185  11.00000  0.05    0.25
Q33   1   0.8702  0.5123  0.1127  11.00000  0.05    0.24
Q34   1   0.8240  0.1439  0.2615  11.00000  0.05    0.24
Q35   1   1.0000 -0.2040  0.2500  10.50000  0.05    0.24
Q36   1   0.8259 -0.1185  0.2145  11.00000  0.05    0.24
Q37   1   0.9504 -0.1577  0.2052  11.00000  0.05    0.23
Q38   1   0.8211  0.5302  0.3996  11.00000  0.05    0.23
Q39   1   0.6846  0.4555  0.0003  11.00000  0.05    0.22
Q40   1   0.9670  0.4470  0.3972  11.00000  0.05    0.22
Q41   1   0.5471  0.2794 -0.1966  11.00000  0.05    0.22
;
_shelx_res_checksum                90922
_shelx_hkl_file
;
   0   0  -2 311008. 6404.90  34
   0   0  -2 277598. 6404.51   2
   0   0   2 283645. 6404.24   2
   0   0  -2 263842. 6405.29   9
   0   0  -2 306935. 6404.69  41
   0   0  -3 7.96360 22.0267   9
   0   0   3 17.7001 15.8946   6
   0   0  -3 9.50709 23.4535   1
   0   0   3 25.2975 22.0063   2
   0   0   3 7.05429 22.9160   3
   0   0  -3 6.60761 28.0575  34
   0   0  -4 968583. 21388.7   1
   0   0   4 980795. 21387.6   2
   0   0   4 952695. 21387.0   3
   0   0   4 946497. 21387.7   6
   0   0  -4 978903. 21388.7  34
   0   0  -4 999999. 21391.1  18
   0   0  -4 937063. 21390.7   9
   0   0  -5 21.6363 49.6008  21
   0   0  -5 27.4881 39.3504  18
   0   0  -5 0.93350 46.2267  34
   0   0  -5 27.5143 42.0006   1
   0   0   5 6.75639 36.3720   3
   0   0   5 8.11572 28.1806   6
   0   0   5 24.4085 34.9369   2
   0   0  -5 20.7775 39.3997  25
   0   0  -5 23.3633 35.9124   9
   0   0  -6 358320. 7707.11  18
   0   0  -6 339910. 7706.32  21
   0   0   6 354470. 7702.10   6
   0   0  -6 341228. 7702.96   1
   0   0   6 350528. 7701.09   2
   0   0   6 333166. 7699.87   3
   0   0  -6 340515. 7700.84  25
   0   0  -6 338300. 7706.60   9
   0   0  -7 11.5097 43.6518   1
   0   0   7 39.7964 37.5486   3
   0   0  -7-10.4576 51.1667  21
   0   0  -7 41.9152 40.4753  18
   0   0  -7-15.1398 44.8150  25
   0   0  -7 5.07554 38.2900   9
   0   0  -8 16449.3 383.912  18
   0   0  -8 15903.2 386.091  21
   0   0  -8 16238.4 376.614  25
   0   0  -8 16323.1 381.307   1
   0   0   8 16574.0 375.286   3
   0   0   9 12.4477 35.6691   6
   0   0   9-8.74850 44.2467   3
   0   0  -9 31.3942 55.6186   1
   0   0  -9 2.85923 59.2033  44
   0   0  -9-20.9403 47.3326  25
   0   0  -9 8.01832 48.9899  18
   0   0  -9 83.8910 60.4915  21
   0   0 -10 27895.9 599.279  21
   0   0  10 26151.0 583.250   3
   0   0 -10 27050.7 589.441   7
   0   0 -10 26796.8 597.219   8
   0   0 -11 35.1863 64.8532   7
   0   0 -11 26.6923 52.7819  18
   0   0 -11 18.3490 54.7019   8
   0   0 -12 28624.0 707.924  18
   0   0 -12 28893.9 709.436  21
   0   0 -12 32053.4 702.737   7
   0   0 -12 31763.2 712.365   8
   0   0 -13 4.27362 57.8828  18
   0   0 -13 12.5716 74.6578  21
   0   0 -13 13.2330 70.5041   7
   0   0 -13 6.40922 59.4739   8
   0   0 -14 8485.05 243.974  18
   0   0 -14 8930.22 238.941   7
   0   0 -14 8469.59 243.014   8
   0   0 -15 10.7182 81.2227   7
   0   0 -15-13.9775 62.6749   8
   0   0 -16 55051.6 1245.86   7
   0   0 -16 53322.0 1256.38   8
   0   0 -17-1.04510 94.1072   7
   0   0 -17 58.5170 82.3517   8
   0   0 -18 9919.62 268.307   8
   0   0 -18 8049.63 260.541  24
   0   0 -19 6.15588 79.9195  24
   0   0  19 7.55891 71.8761  29
   0   0 -20 3972.37 153.793   8
   0   0 -21 14.4354 72.2304  24
   0   0  21-12.4946 58.5105  29
   0   0  22 2154.97 93.4378  29
   0   0 -22 2263.91 106.619  24
   0   0 -23 53.3532 59.0818  24
   0   2   0 266576. 5990.40  13
   0  -2   0 262818. 5990.41  15
   0  -2   0 275520. 5991.48  17
   0   2   0 272112. 5990.27  19
   0   2   0 279776. 5992.03  40
   0  -2   1 79549.9 1862.48   7
   0   2  -1 80905.5 1862.41   7
   0   2   1 84433.6 1861.89  20
   0   2  -1 86813.4 1863.70  40
   0  -2  -1 85733.8 1862.12  38
   0   2   1 86997.4 1862.17  36
   0   2   1 82265.8 1862.66  16
   0   2  -1 84846.0 1862.09  28
   0   2   1 85580.9 1863.09  29
   0   2  -1 83178.0 1862.07  12
   0   2   1 82967.4 1863.33  10
   0   2  -2 464382. 10629.9   4
   0  -2  -2 497657. 10629.6   3
   0  -2   2 461107. 10629.9   4
   0   2  -2 487210. 10630.7   7
   0  -2   2 501696. 10629.9   1
   0  -2   2 482792. 10631.7  22
   0   2   2 479207. 10629.6  37
   0   2  -2 485894. 10629.9  30
   0  -2  -2 467552. 10629.5  31
   0  -2  -2 504279. 10632.4  24
   0   2  -2 462681. 10630.7  26
   0  -2   2 486414. 10630.2  11
   0   2   2 472140. 10630.9  10
   0   2  -2 468085. 10631.2   8
   0   2  -3 11074.9 264.734   8
   0  -2   3 11698.9 262.222  11
   0   2  -3 12251.7 265.594   7
   0  -2   3 11154.6 263.193   4
   0  -2   3 11827.9 263.281   1
   0  -2  -3 11984.4 262.940   3
   0  -2  -3 12338.5 262.642   2
   0   2  -3 11273.1 264.011  42
   0  -2  -3 12123.6 263.780  39
   0   2  -3 11061.8 263.080  14
   0   2  -3 10978.7 262.710  32
   0   2  -3 11131.7 264.869  27
   0   2  -3 11063.2 264.851  26
   0  -2   3 11923.0 266.558  22
   0   2   4 88439.3 1918.57   3
   0  -2  -4 86207.7 1919.39   3
   0  -2   4 84362.3 1919.42   4
   0   2  -4 82423.7 1918.67   6
   0  -2   4 88711.3 1919.39   1
   0   2  -4 84287.2 1920.18   1
   0  -2  -4 90520.9 1919.48  44
   0   2  -4 86090.0 1919.23  43
   0  -2  -4 87707.3 1919.24  39
   0   2  -4 85273.8 1921.83  18
   0   2  -4 84502.7 1920.03  14
   0   2  -4 84538.1 1919.32  32
   0   2  -4 82431.6 1920.98  27
   0   2  -4 87936.5 1920.65   7
   0  -2   4 83737.3 1918.33  11
   0   2  -4 83637.2 1921.82   8
   0  -2   5 57437.2 1245.30   2
   0   2   5 57650.5 1244.67   5
   0  -2  -5 56507.9 1246.53   2
   0   2  -5 56272.2 1248.41   1
   0  -2   5 56658.1 1246.96   4
   0   2   5 57819.2 1245.38   3
   0   2  -5 52214.6 1245.06   6
   0  -2  -5 55124.1 1246.21  39
   0  -2  -5 56705.7 1246.28  44
   0   2  -5 53943.8 1246.07  41
   0   2  -5 55847.2 1246.88  43
   0   2  -5 53499.7 1249.41  18
   0   2  -5 54257.3 1249.48   8
   0  -2  -5 56610.6 1249.82   9
   0   2  -5 55184.9 1247.40   7
   0  -2  -5 57904.1 1251.57  21
   0   2   6 16984.2 384.802   5
   0   2   6 16585.0 385.460   3
   0   2  -6 16358.5 389.559   1
   0  -2   6 16326.2 388.217   4
   0  -2  -6 17736.9 389.057   2
   0  -2   6 16309.9 384.834   2
   0   2  -6 17780.5 388.141  41
   0  -2  -6 18194.6 388.231  44
   0  -2  -6 17537.7 388.118  39
   0   2  -6 16184.5 391.257  18
   0   2  -6 16322.2 389.014   7
   0   2  -6 16319.6 391.214   8
   0  -2  -6 16479.7 390.614   9
   0  -2  -6 17903.7 394.194  21
   0  -2   7 21522.3 496.752   3
   0  -2  -7 22531.4 503.818   2
   0  -2   7 22267.7 502.469   4
   0  -2  -7 22247.8 501.685   1
   0   2   7 21138.4 498.302   3
   0  -2   7 21850.3 498.318   2
   0   2  -7 20874.1 503.534   1
   0   2   7 21786.2 498.024   5
   0   2  -7 22199.1 500.590  41
   0  -2  -7 23518.3 501.401  44
   0  -2  -7 22216.9 500.873  39
   0   2  -7 21874.9 506.548  18
   0   2  -7 22827.4 502.173  34
   0  -2  -7 21197.5 505.142   9
   0   2  -7 21941.7 506.902   8
   0  -2  -7 21950.8 508.197  21
   0  -2   8 47202.5 1008.13   3
   0   2   8 44429.4 1008.59   5
   0  -2   8 43795.2 1007.82   2
   0  -2  -8 47844.3 1014.35   1
   0   2  -8 44234.6 1015.04   1
   0  -2  -8 44727.6 1010.19  44
   0  -2  -8 42863.5 1010.16  39
   0   2  -8 43972.2 1018.39  18
   0   2  -8 43921.9 1011.47  34
   0  -2  -8 44672.3 1019.52  21
   0  -2  -8 45710.6 1018.39   9
   0   2  -8 45086.8 1018.53   8
   0   2  -8 47270.8 1015.42   7
   0  -2  -9 3152.65 103.425   1
   0  -2   9 3123.63 96.3538   2
   0   2  -9 3034.28 107.526   1
   0   2   9 3068.09 92.8720   5
   0  -2   9 3127.58 94.3792   3
   0   2   9 3534.25 97.3345   6
   0  -2  -9 3541.89 108.762  18
   0  -2  -9 3541.45 116.781  21
   0  -2  -9 3578.68 103.666  39
   0   2  -9 3698.85 105.687  34
   0   2  -9 3422.58 111.598   7
   0   2  -9 3543.57 101.456  25
   0   2  -9 3410.63 109.322  18
   0  -2 -10 4362.20 150.459  21
   0   2 -10 4251.53 148.553  21
   0   2 -10 4096.15 138.562  34
   0   2  10 5699.62 137.250   6
   0  -2  10 5662.00 134.591   3
   0  -2  10 4937.62 133.186  11
   0   2 -10 5413.67 147.953   8
   0  -2 -10 5052.18 144.118   9
   0   2 -10 5435.80 148.619   7
   0  -2  11 2627.04 92.2393   3
   0   2  11 2782.57 92.0210   6
   0  -2 -11 3425.50 107.044  18
   0   2 -11 3132.22 106.275   8
   0  -2 -11 2820.12 103.008   9
   0   2 -11 2997.66 110.728   7
   0  -2  11 3111.88 92.6333  11
   0  -2 -12 53.9168 53.8598  18
   0   2 -12 70.7634 71.2251  21
   0   2  12 86.3638 39.7881   6
   0  -2 -12 242.786 64.9932   7
   0   2 -12 117.163 72.3776   7
   0   2 -12 77.3728 59.1786   8
   0  -2 -13 17122.1 446.105  18
   0   2 -13 17023.2 449.933  21
   0   2 -13 18827.1 445.020   7
   0   2 -13 18912.0 451.688   8
   0  -2 -13 19340.2 440.123   7
   0  -2 -13 18892.2 449.929   8
   0  -2 -14 14326.0 393.274  18
   0   2 -14 14847.3 398.891  21
   0   2 -14 16804.1 393.838   7
   0   2 -14 16441.3 398.644   8
   0  -2 -14 15809.7 395.860   8
   0  -2 -14 16205.6 385.247   7
   0  -2 -15 176.711 70.9655  18
   0   2 -15 104.084 90.5143  21
   0  -2 -15 130.756 76.0329  24
   0   2 -15 110.543 85.2768   7
   0  -2 -15 164.626 82.5498   7
   0   2 -15 91.0506 73.1671   8
   0  -2 -15 111.700 66.5955   8
   0  -2 -16 14510.2 386.531  18
   0   2 -16 15445.7 384.867   7
   0  -2 -16 14717.8 374.492   7
   0  -2 -16 15428.6 388.544   8
   0   2 -16 15307.0 388.692   8
   0  -2 -16 14168.8 389.755  24
   0   2 -16 14960.7 392.922  21
   0  -2 -17 210.692 89.8134   7
   0   2  17 129.755 81.3927  29
   0  -2 -17 262.314 77.1622   8
   0   2 -17 223.651 76.3689   8
   0  -2 -17 197.782 85.4515  24
   0   2  18 2102.14 114.353  29
   0  -2 -18 1884.02 116.619  24
   0  -2 -18 2091.80 114.282   7
   0  -2 -18 2296.36 115.694   8
   0   2 -18 2273.46 119.946   8
   0   2  19 14.0146 69.2153  29
   0  -2 -19 61.1013 78.1021  24
   0   2 -19 25.2750 76.6830  24
   0  -2 -20 1768.34 98.7402   8
   0   2  20 1100.13 77.3597  16
   0   2 -21 239.006 75.2219  24
   0  -2 -21 260.031 75.9582  24
   0   2  21 175.653 64.4363  29
   0  -2  21 260.686 62.8773  29
   0  -2 -21 376.861 70.6594   8
   0  -2 -22 478.261 75.5521  24
   0   2 -22 534.715 75.3877  24
   0   2  22 542.536 60.8966  29
   0   2 -23 39.1389 59.8609  24
   0  -2  23 5.78848 39.7662  16
   0   2 -24 344.744 53.7594  24
   0   4   0 441358. 9776.01  40
   0  -4   0 445601. 9775.22  17
   0  -4   0 412107. 9772.59  15
   0   4   0 450457. 9773.10  33
   0   4   0 431535. 9772.47  19
   0  -4   0 434409. 9775.93  23
   0  -4   1 115206. 2506.92  23
   0   4  -1 123209. 2507.21  40
   0  -4   1 113109. 2505.88  17
   0   4   1 112060. 2502.93  13
   0   4  -1 123232. 2504.19  35
   0   4  -1 105777. 2503.37   4
   0  -4   1 104008. 2503.95   7
   0   4  -1 111360. 2503.38  12
   0   4   2 131689. 2979.67  10
   0   4  -2 134471. 2977.67   4
   0   4  -2 137500. 2977.62  45
   0   4  -2 130749. 2980.07  40
   0  -4  -2 134088. 2976.90  38
   0   4   2 130391. 2978.26  16
   0   4  -2 132520. 2977.00  28
   0   4   2 136207. 2979.59  29
   0   4   2 137660. 2976.56  20
   0   4  -3 323966. 7175.15   7
   0  -4  -3 319651. 7172.82   3
   0   4  -3 312234. 7173.75   4
   0  -4   3 323446. 7172.99   1
   0  -4   3 322174. 7177.19  22
   0  -4  -3 326342. 7173.21  38
   0   4   3 341032. 7173.89  36
   0   4   3 318479. 7174.70  16
   0   4  -3 324357. 7173.12  30
   0   4   3 336223. 7176.53  29
   0   4  -3 308874. 7175.65  26
   0  -4  -3 332151. 7177.95  24
   0   4   3 318562. 7176.01  10
   0  -4  -4 25154.9 560.773   3
   0   4  -4 25118.1 564.198   7
   0  -4  -4 26680.5 561.104   2
   0  -4   4 23619.1 561.709   4
   0  -4   4 24722.9 560.664   1
   0  -4  -4 24876.5 560.041   5
   0   4  -4 26610.9 562.256  42
   0   4   4 24339.9 560.967  37
   0   4   4 24091.0 561.920  16
   0   4  -4 23977.1 561.185  14
   0  -4  -4 24968.9 559.884  31
   0   4  -4 24215.2 560.746  30
   0   4  -4 23200.2 563.641  27
   0   4  -4 24249.7 564.335  26
   0   4   4 28422.9 567.371  29
   0  -4  -4 25718.8 566.528  24
   0  -4   4 24334.7 565.398  22
   0   4  -5 8693.11 209.030   8
   0  -4  -5 9778.83 206.438   3
   0   4  -5 9042.34 209.892   7
   0  -4   5 9111.74 207.346   4
   0  -4  -5 10234.6 205.700   2
   0  -4   5 9477.00 204.909   1
   0  -4  -5 9446.88 203.007   5
   0   4  -5 7674.46 204.099  42
   0   4   5 8204.63 203.325  37
   0   4  -5 8371.94 204.394  14
   0  -4  -5 8377.27 202.140  31
   0   4  -5 7569.43 202.557  32
   0   4  -5 7829.30 207.811  27
   0   4  -5 7465.32 207.650  26
   0  -4  -5 8715.55 210.295  24
   0  -4   5 8154.52 209.380  22
   0  -4   6 149.440 51.6870   4
   0  -4  -6 243.417 43.8455   2
   0   4  -6 611.841 45.9819  43
   0   4   6 545.806 42.3360  37
   0   4  -6 231.539 42.2297  14
   0   4  -6 431.025 44.6753  32
   0  -4  -6 590.611 41.3429  31
   0  -4  -6 459.549 49.3885  24
   0   4  -6 430.601 53.7756  27
   0  -4   6 255.400 33.2873  11
   0   4  -6 151.557 43.9970   8
   0  -4  -7 10582.2 255.134   2
   0   4  -7 11019.6 261.319   7
   0  -4   7 10869.2 251.210   2
   0   4   7 10609.7 253.024  37
   0   4  -7 11322.7 254.929  43
   0   4  -7 10689.8 253.752  41
   0  -4  -7 10530.0 251.449  31
   0   4  -7 10084.7 260.236   8
   0  -4   7 10379.0 251.853  11
   0  -4  -7 10665.3 259.208   9
   0  -4  -7 11306.8 264.087  24
   0   4  -8 10211.9 275.722  41
   0  -4  -8 10463.3 272.502  31
   0   4  -8 12525.9 285.848   7
   0  -4  -8 13615.6 283.545   2
   0  -4   8 12972.0 274.563   2
   0  -4   8 11404.9 274.486  11
   0  -4  -8 11396.9 286.211  24
   0   4  -9 8083.93 222.353  41
   0  -4  -9 9129.44 237.364  24
   0   4  -9 10043.0 236.896   7
   0  -4   9 9496.68 219.680   3
   0  -4   9 9800.93 220.689   2
   0  -4   9 9361.23 222.473  11
   0   4  -9 9629.50 234.824   8
   0  -4  -9 8916.27 230.686   9
   0   4  -9 9538.24 228.594  34
   0  -4  -9 8232.91 220.335  31
   0  -4  10 618.782 47.2055  11
   0  -4 -10 729.072 55.9414   9
   0   4 -10 738.676 62.0283   8
   0  -4  10 622.398 52.4354   2
   0   4 -10 700.025 77.3171   7
   0  -4  10 656.957 51.3147   3
   0  -4 -11 17468.3 424.023  18
   0  -4 -11 16936.6 422.006   9
   0   4 -11 18254.8 427.665   8
   0   4 -11 18040.6 421.770   7
   0   4  11 17922.0 414.000   6
   0  -4  11 17667.5 405.386   3
   0  -4 -12 783.825 76.4765  24
   0  -4 -12 930.244 69.8372  18
   0   4 -12 927.444 84.5189  21
   0   4 -12 1220.74 75.3965   8
   0  -4 -12 1111.63 68.8473   9
   0   4  12 1188.98 62.2105   6
   0   4 -12 1253.03 87.7030   7
   0   4 -13 1869.28 104.196   7
   0   4  13 1823.35 77.6000   6
   0  -4 -13 2139.25 93.2185  18
   0   4 -13 2069.59 106.777  21
   0  -4 -13 2128.36 101.665  24
   0   4 -13 1858.35 97.7602   8
   0  -4 -13 1774.27 88.0805   7
   0  -4 -13 1755.39 90.3336   9
   0   4 -14 737.982 92.0962   7
   0  -4 -14 760.328 73.5614  18
   0   4 -14 664.427 91.4805  21
   0   4  14 819.758 81.9703  29
   0  -4 -14 692.082 81.6347  24
   0   4 -14 616.130 76.9681   8
   0  -4 -14 736.708 77.6456   7
   0   4 -15 4634.55 156.853   7
   0   4 -15 4004.26 159.933  21
   0   4  15 3725.36 145.081  29
   0  -4 -15 3495.58 146.022  24
   0  -4 -15 4094.17 142.166   8
   0   4 -15 4259.66 156.612   8
   0  -4 -15 4033.37 138.117   7
   0  -4 -15 3726.97 143.499  18
   0   4 -16 7913.35 249.841  21
   0   4  16 8226.14 238.945  29
   0  -4 -16 7684.27 239.911  24
   0  -4 -16 8424.90 237.887   8
   0   4 -16 8698.61 249.790   8
   0  -4 -16 7651.91 236.680  18
   0   4 -17 1091.15 114.356  21
   0   4  17 1303.64 97.8169  29
   0  -4 -17 1166.11 102.698  24
   0  -4 -17 1340.32 99.6347  18
   0  -4 -18 242.527 82.3909  24
   0   4 -18 328.290 101.748  21
   0   4  18 279.558 71.5230  29
   0  -4 -18 258.887 72.3049   8
   0   4  18 193.652 61.2463  16
   0  -4 -19 623.994 87.5373  24
   0   4  19 686.709 77.3397  29
   0  -4 -20 88.0619 68.6770   8
   0   4 -21 125.565 72.8455  24
   0  -4 -21 35.7171 60.7045   8
   0   4  21 207.807 59.8310  29
   0  -4 -22 19.6145 56.1577   8
   0   4 -22 3.25343 63.6709  24
   0   4 -23 69.8860 56.6578  24
   0   4 -24 61.9324 45.3879  24
   0   6   0 174692. 4037.92  33
   0   6   0 175271. 4037.81  35
   0  -6   0 181982. 4038.01  15
   0  -6   0 192101. 4042.47  17
   0   6   0 177332. 4042.98  40
   0   6   0 193174. 4037.85  19
   0  -6   0 180591. 4043.53  23
   0   6  -1 47731.2 1070.75   4
   0   6   1 48149.8 1070.45  46
   0   6  -1 48479.0 1075.32  40
   0   6   1 50144.8 1075.99  40
   0  -6  -1 47671.0 1070.02  15
   0   6   1 46320.9 1069.37  13
   0  -6   1 48851.7 1074.59  17
   0   6  -1 48714.4 1070.48  35
   0   6  -1 47051.0 1069.17  19
   0  -6   1 48333.8 1075.38  23
   0   6  -1 47507.3 1070.06  12
   0   6   2 64186.7 1429.32  10
   0   6  -2 64109.9 1424.06  12
   0   6  -2 62267.9 1424.95  45
   0   6  -2 61853.1 1429.26  40
   0   6   2 64699.3 1423.78  20
   0  -6   2 63404.8 1427.71  17
   0   6   2 64079.0 1423.52  13
   0   6  -2 62563.0 1424.06  28
   0   6  -2 67554.9 1425.92   4
   0   6  -3 2887.46 86.1679   4
   0  -6  -3 2922.27 84.9436   3
   0  -6   3 2928.88 82.4837   1
   0   6   3 3303.79 82.9686  20
   0   6  -3 3057.07 91.2429  40
   0   6  -3 3146.15 86.9295  28
   0   6   3 3059.43 89.5760  29
   0   6   3 3044.69 91.0800  10
   0  -6   4 19463.4 449.649   1
   0  -6  -4 20668.7 451.280   3
   0  -6   4 19414.6 456.050  22
   0  -6  -4 19733.9 449.862  38
   0   6   4 19794.7 452.881  16
   0   6  -4 18915.6 449.376  30
   0   6  -4 19694.7 454.831  26
   0   6   4 20417.9 456.353  29
   0   6   4 20167.3 454.694  10
   0  -6  -5 6064.75 167.140   3
   0  -6   5 5242.27 164.150   1
   0  -6  -5 6123.03 165.126   5
   0  -6  -5 6101.61 165.791   2
   0   6  -5 8245.54 171.012  42
   0  -6  -5 7880.48 167.734  38
   0   6   5 7678.32 168.053  36
   0   6   5 6868.11 170.604  16
   0   6  -5 6357.97 167.322  14
   0   6  -5 7277.87 167.814  30
   0   6  -5 7117.59 175.332  26
   0   6  -5 7048.81 175.062  27
   0   6   5 7711.00 176.070  29
   0  -6   5 7257.02 175.259  22
   0  -6  -6 1509.81 60.4671   2
   0  -6  -6 1474.63 52.9997   5
   0  -6  -6 1467.60 64.0124   3
   0   6  -6 1457.18 70.9403   7
   0  -6   6 1437.04 58.3741   1
   0   6  -6 851.785 55.0233  42
   0   6   6 978.706 55.6420  36
   0  -6  -6 937.975 51.4061  38
   0   6  -6 1280.85 58.5405  14
   0   6   6 1241.92 55.9351  16
   0   6  -6 1029.79 56.1598  32
   0  -6  -6 1121.85 63.5410  24
   0   6  -6 1121.13 66.4897  27
   0   6  -6 1039.21 66.1652  26
   0   6   6 1117.22 61.3908  29
   0  -6   6 1134.49 62.2482  22
   0   6  -7 1659.44 69.4054  43
   0   6   7 1612.61 65.8887  36
   0   6   7 1560.84 64.8639  37
   0   6  -7 1523.03 67.5736  14
   0   6   7 1535.21 66.9476  16
   0   6  -7 1618.17 67.5236  32
   0   6   7 1731.16 76.6193  29
   0  -6  -7 1574.87 75.6702  24
   0   6  -7 1563.49 79.0409  27
   0   6  -7 1716.18 84.2845   7
   0  -6  -7 1558.14 71.3300   2
   0   6   8 1327.32 64.7918  37
   0   6   8 1417.12 67.0935  36
   0  -6  -8 1749.35 73.4913   9
   0   6   8 1660.46 70.3603  16
   0  -6  -8 1598.57 79.1583  24
   0   6  -8 1739.43 84.2216  27
   0   6   8 1856.43 83.2468  29
   0  -6   8 1971.85 64.8387   2
   0   6  -8 2100.79 90.3554   7
   0  -6  -9 2413.43 88.6993   9
   0  -6   9 2320.13 79.1201   2
   0   6  -9 2473.73 102.520   7
   0   6   9 2362.18 82.5978  36
   0   6  10 8914.48 233.846  16
   0  -6 -10 9393.05 238.772   9
   0  -6 -10 8717.78 243.296  24
   0   6  10 9834.76 246.521  29
   0   6 -10 10029.6 245.791   7
   0  -6  10 9137.03 222.887   2
   0   6  11 6338.22 179.891  16
   0  -6 -11 6308.22 184.232   9
   0  -6 -11 6791.35 192.611  24
   0   6 -11 6573.09 192.000   7
   0   6 -12 1249.91 94.5306   7
   0   6  12 1309.42 73.5816  16
   0  -6 -12 1455.57 82.9936  18
   0  -6 -12 1489.20 87.3002  24
   0   6  12 1514.53 89.5335  29
   0  -6 -12 1209.96 75.1661   9
   0   6  13 10335.2 258.031   6
   0   6 -13 9979.06 279.930  21
   0  -6 -13 9998.41 268.004  18
   0   6  13 10770.5 274.776  29
   0  -6 -13 10224.1 274.097  24
   0  -6 -13 9723.58 266.752   9
   0   6  13 9384.44 258.291  16
   0  -6 -14 391.096 77.8558  24
   0   6 -14 334.393 92.9819  21
   0   6  14 352.320 73.8170  29
   0  -6 -14 402.035 66.5196   9
   0  -6 -14 419.907 72.6447  18
   0   6  14 427.225 64.5895  16
   0  -6 -15 2441.87 120.663  24
   0   6  15 2479.85 112.733  29
   0   6 -15 2119.60 128.997  21
   0   6  15 2116.63 100.454  16
   0  -6 -15 2247.79 109.247  18
   0   6 -16 9526.22 280.989  21
   0   6  16 9239.70 264.531  29
   0  -6 -16 9373.27 274.430  24
   0   6  16 9159.12 255.792  16
   0  -6 -16 9584.62 271.721  18
   0   6 -17 774.571 111.734  21
   0   6  17 740.537 84.5094  29
   0  -6 -17 741.301 92.8462  24
   0  -6 -17 879.000 86.2482   8
   0  -6 -17 810.493 85.8182  18
   0   6 -18 64.4061 94.0090  21
   0  -6 -18 108.714 78.0331  24
   0   6  18 113.214 71.3220  29
   0  -6 -18 10.0864 71.2326   8
   0  -6 -18 93.4793 71.6057  18
   0   6 -19-63.1110 94.3939  21
   0  -6 -19-12.2237 64.0875   8
   0   6  19 36.9074 66.0485  29
   0  -6 -20 63.6498 64.5225   8
   0   6  20-5.58830 60.7022  29
   0   6 -21 55.2452 66.3329  24
   0  -6 -21 129.246 60.6299   8
   0   6 -22 1.01701 61.1601  24
   0  -6 -22-7.54612 53.1639   8
   0   6 -23 211.535 54.6621  24
   0  -6 -23 368.611 51.6669   8
   0   6 -24-19.2056 38.2023  24
   0   8   0 61014.6 1417.58  35
   0  -8   0 66788.3 1424.40  17
   0   8   0 63380.2 1425.50  40
   0  -8   0 64468.6 1425.95  23
   0  -8  -1 15093.1 350.308  23
   0   8  -1 14221.7 339.976  19
   0  -8   1 14417.9 349.925  23
   0   8   1 15054.0 350.661  40
   0   8  -1 14644.0 350.929  40
   0  -8   1 15427.9 350.727  17
   0  -8  -1 14855.1 341.656  15
   0   8   1 14926.1 344.340  35
   0   8   1 14933.9 343.457  33
   0   8  -1 15649.3 345.260   4
   0   8  -1 14767.0 342.924  12
   0   8  -2 1111.67 50.7013  12
   0   8   2 1361.14 62.0353  10
   0   8   2 388.259 55.2583  40
   0   8  -2 358.590 54.9403  40
   0   8  -2 1883.76 60.0757   4
   0   8   2 1084.99 47.8389  13
   0  -8   2 1019.10 63.1215  17
   0  -8  -2 1127.20 46.1589  15
   0   8  -2 536.220 49.1776  28
   0   8   2 877.486 47.2712  20
   0   8  -2 851.703 44.6052  19
   0   8   3 16372.7 361.735  10
   0   8  -3 17626.3 355.944   4
   0  -8  -3 17395.3 354.134   3
   0   8   3 12248.6 351.846  46
   0   8  -3 13021.4 358.383  40
   0   8   3 15306.4 350.137  20
   0   8  -3 14293.3 351.682  28
   0   8   3 15195.9 350.848  13
   0  -8   3 16234.7 360.796  17
   0  -8  -3 15829.2 352.544  15
   0  -8   4 11352.5 271.174   1
   0   8  -4 11883.6 276.423   4
   0  -8  -4 12316.9 275.994   3
   0   8   4 11814.6 272.322  13
   0  -8   4 11416.2 280.033  17
   0   8  -4 10957.1 271.405  30
   0  -8   4 11300.4 280.596  22
   0   8  -4 11270.7 280.016  26
   0   8   4 11947.0 280.905  10
   0  -8   5 430.409 56.4612  22
   0   8  -5 336.723 44.2524  30
   0   8  -5 373.042 61.5736  27
   0   8  -5 336.629 59.1294  26
   0   8   5 426.847 52.8513  29
   0  -8  -5 346.973 50.2841   2
   0  -8   5 289.271 45.6904   1
   0  -8  -5 370.454 42.5642   5
   0  -8   6 5778.04 160.444  22
   0   8   6 5706.06 152.499  16
   0   8  -6 5843.44 151.018  14
   0   8   6 5915.48 158.713  29
   0   8  -6 5723.41 159.953  26
   0   8  -6 5485.88 159.431  27
   0  -8   6 5497.01 149.358   1
   0  -8  -6 5660.96 147.478   5
   0   8  -7 201.595 46.7694  14
   0   8   7 283.193 49.1093  16
   0  -8  -7 146.333 41.7977  38
   0  -8   8 152.020 42.1534   2
   0   8   9 1036.68 74.7312  29
   0   8  -9 922.013 80.1151  27
   0  -8  -9 1142.12 67.1039   9
   0   8   9 1161.75 66.1754  16
   0   8  10 3577.93 125.406  29
   0  -8 -10 3234.66 113.545   9
   0   8  10 3305.56 112.308  16
   0   8  11 384.392 72.3673  29
   0  -8 -11 361.829 56.7458   9
   0   8  11 377.550 59.7850  16
   0   8  12 18866.6 450.203  29
   0  -8 -12 17609.6 448.452  24
   0  -8 -12 17812.2 442.035   9
   0   8  12 17625.0 435.215  16
   0  -8 -13 10856.7 282.229  18
   0   8  13 10282.2 285.618  29
   0  -8 -13 10326.3 280.422   9
   0   8  13 10052.6 270.432  16
   0  -8 -14 683.941 77.7137  18
   0   8  14 779.486 85.1643  29
   0  -8 -14 591.802 71.8000   9
   0   8  14 672.496 70.8886  16
   0   8 -15 6741.33 226.411  21
   0   8  15 6822.97 212.367  29
   0  -8 -15 7211.52 214.169   9
   0  -8 -15 6961.05 210.592  18
   0   8  16 316.081 78.0558  29
   0   8 -16 334.166 102.673  21
   0  -8  16 219.751 81.8887  17
   0  -8 -16 278.051 74.0256  18
   0   8 -17 2432.93 139.143  21
   0   8  17 2553.03 120.036  29
   0  -8 -17 2997.35 123.014   8
   0  -8 -17 2764.98 122.935  18
   0  -8  17 2047.49 117.347  17
   0   8  18 341.094 74.2237  29
   0   8 -18 223.387 98.0356  21
   0  -8 -18 332.421 75.3029  18
   0  -8 -19 595.519 72.5565   8
   0  -8 -20 540.756 69.7102   8
   0  -8 -21-18.2581 54.4130   8
   0  -8 -22 534.692 55.8970   8
   0   8 -22 163.726 60.0781  24
   0  -8 -23 803.773 54.7926   8
   0   8 -23 307.649 52.1229  24
   0 -10   0 286.904 50.6965  23
   0  10   0 639.170 60.4870  40
   0  10   0 535.441 54.9946  35
   0  10   0 158.490 45.9770  12
   0  10   0 221.082 54.3611   4
   0  10  -1 6564.24 183.910  45
   0  10  -1 6817.55 192.935  40
   0  10   1 6833.29 193.293  40
   0 -10   1 8012.80 196.188  17
   0  10   1 6776.36 183.441  35
   0  10   1 6957.04 183.112  33
   0 -10  -1 7214.34 191.760  23
   0 -10   1 7333.60 193.229  23
   0  10  -1 8097.19 183.606  12
   0  10  -2 13392.3 313.258  19
   0 -10  -2 13597.1 327.723  23
   0  10   2 13309.9 314.746  20
   0  10  -2 12293.9 326.767  40
   0  10   2 12529.5 326.718  40
   0 -10  -2 13839.6 315.818  15
   0 -10   2 14564.9 329.612  17
   0  10   2 12587.7 318.167  35
   0  10   2 12539.3 316.592  33
   0  10  -2 12385.3 316.121  28
   0  10  -2 14643.0 317.403  12
   0  10  -3 128.777 38.0289  19
   0  10   3 171.638 39.3591  20
   0 -10  -3 159.899 48.6169  23
   0  10  -3 127.954 55.2389  40
   0  10   3 191.697 57.8233  40
   0  10   3 117.763 52.1081  33
   0  10   3 91.6574 56.5716  10
   0 -10  -3 88.6793 39.0988  15
   0  10  -3 86.6399 52.8544   4
   0 -10   3 32.1809 42.2929   1
   0 -10  -4 5118.21 134.204  15
   0 -10   4 4704.98 131.661   1
   0  10  -4 5004.73 132.278  19
   0 -10   5 13188.6 336.896  17
   0 -10  -5 13133.9 326.148  15
   0 -10   5 14536.7 324.792   1
   0  10   5 14276.0 337.251  10
   0  10  -6 2736.75 94.0977  14
   0 -10   6 2764.81 106.479  17
   0 -10   6 2552.25 89.7515   1
   0  10  -6 2767.02 106.305  26
   0  10  -6 2809.11 107.683  27
   0 -10   6 2869.97 104.397  22
   0 -10   7 21.3260 62.2985  17
   0 -10  -7 27.6869 45.9534   5
   0  10  -7-15.4831 64.0766  26
   0  10  -7 9.37167 65.4382  27
   0 -10   7 72.0878 53.8480  22
   0 -10   8 935.655 78.0737  17
   0 -10  -8 822.067 56.8256   5
   0  10  -8 983.060 82.1861  27
   0 -10   8 840.782 76.0165  22
   0  10  -9 66.7604 75.4894  27
   0 -10   9 142.100 70.1755  17
   0 -10 -10 3187.78 116.307   9
   0 -10  10 3189.17 121.920  17
   0 -10 -11 1122.21 76.0458   9
   0 -10  11 962.900 88.6220  17
   0  10  12 4519.38 158.875  29
   0 -10 -12 4489.65 148.830   9
   0 -10  12 4116.35 154.704  17
   0  10  13 235.495 77.9265  29
   0 -10  13 164.808 85.1829  17
   0 -10 -13 187.461 64.3344   9
   0 -10 -14 2998.79 123.786   9
   0 -10 -14 3131.67 129.347  18
   0 -10 -15 4057.91 146.437  18
   0 -10  15 3354.34 147.490  17
   0 -10 -15 4453.66 150.290   9
   0  10 -15 3631.82 166.611  21
   0 -10 -16 632.903 78.2253  18
   0 -10  16 570.225 88.4896  17
   0 -10 -16 665.025 77.6521   9
   0  10 -16 613.045 107.115  21
   0 -10 -17 561.343 76.0506  18
   0  10 -17 481.828 102.142  21
   0 -10 -18 408.880 72.9718  18
   0 -10 -18 417.508 72.3065   8
   0 -10 -19 62.0618 62.2957  18
   0  10 -19 130.229 85.5074  21
   0 -10 -19 70.8495 63.6117   8
   0  10 -20 406.540 85.7085  21
   0 -10 -20 623.210 66.0134   8
   0 -10 -21 30.3758 51.2999   8
   0  10 -22 172.452 50.1926  24
   0 -10 -22 417.549 48.2064   8
   0  12   0 1183.16 78.4223  10
   0  12   0 1094.97 73.6118   4
   0  12  -1 7886.31 221.942  40
   0  12   1 8341.03 221.984  40
   0 -12  -1 8080.91 221.553  23
   0  12   1 7982.33 219.901  10
   0  12   1 8613.49 212.516   4
   0  12  -1 8619.92 214.363   4
   0  12   2 1907.84 88.7923  40
   0  12  -2 1986.74 88.0465  40
   0  12  -2 1630.64 79.2329   4
   0  12   2 1501.92 78.2437   4
   0 -12  -2 1703.94 81.4731  23
   0  12   2 1427.28 82.6488  10
   0 -12  -3 1581.26 79.1012  23
   0  12   3 1534.95 85.4505  40
   0 -12   3 1825.98 90.2335  17
   0  12  -3 1576.84 85.1758  26
   0  12   3 1627.49 84.7243  10
   0 -12  -4 8159.27 218.433  23
   0 -12   4 7955.94 220.098  22
   0  12   4 7858.85 219.192  40
   0 -12   4 8231.29 219.577  17
   0  12  -4 7487.72 214.929  26
   0  12   4 8326.01 217.542  10
   0  12   5 9921.09 254.360  40
   0 -12  -5 9015.53 238.306   5
   0 -12   5 9694.18 251.862  17
   0  12  -5 9271.53 249.398  26
   0  12  -5 9135.52 249.858  27
   0 -12   5 9299.22 249.997  22
   0 -12  -5 10130.6 254.277  23
   0  12   6 97.5912 66.2003  40
   0 -12  -6 116.613 51.8984   5
   0 -12   6 31.8731 73.0734  17
   0  12  -6 72.0994 69.6575  27
   0  12  -6 55.2582 70.5878  26
   0 -12   6 6.51414 63.0015  22
   0  12   7 5685.72 177.601  40
   0 -12   7 5816.80 177.297  17
   0 -12  -7 6071.22 162.091   5
   0  12  -7 5257.05 173.626  26
   0  12  -7 5315.91 174.733  27
   0 -12   7 5400.40 176.121  22
   0  12  -8 3066.04 130.992  27
   0 -12   8 3031.52 128.281  22
   0 -12   8 3206.94 129.339  17
   0  12  -9 5063.39 176.315  27
   0 -12   9 5389.26 176.582  17
   0 -12 -10 23.5283 59.9285   9
   0 -12  10 52.9803 81.9123  17
   0 -12 -11-26.7504 60.5597   9
   0 -12  11 1.20588 86.2329  17
   0 -12 -12 1519.75 90.9737   9
   0 -12  12 1301.75 107.634  17
   0 -12 -13 1293.95 88.4792   9
   0 -12  13 1042.60 105.242  17
   0 -12 -14 824.280 85.2941  18
   0 -12 -14 754.609 79.6854   9
   0 -12  14 727.557 100.634  17
   0  12 -15 224.987 101.858  21
   0 -12  15 165.906 92.5771  17
   0 -12 -15 325.238 70.9531  18
   0  12 -16 747.137 107.105  21
   0 -12 -16 623.262 74.9654   9
   0  12  17 107.861 72.3721  40
   0 -12  17 182.910 80.5004  17
   0 -12 -17 204.747 66.5730  18
   0  12  18 350.880 69.3196  40
   0 -12 -18 427.423 67.1019  18
   0  12 -18 287.388 91.8460  21
   0 -12 -18 424.815 68.4777   8
   0  12 -19 53.3510 77.0532  21
   0 -12 -19 6.24592 56.7975   8
   0  12 -20 46.9008 69.1522  21
   0 -12 -20 2.56822 49.8405   8
   0 -12 -21 134.328 41.5426  23
   0 -12 -21 276.622 45.9954   8
   0 -12 -22 12.5552 29.6469  23
   0  12 -22-16.0941 33.4501  24
   0  14   0 11991.9 311.236  10
   0  14   0 11344.2 312.814  40
   0  14   1 2266.11 95.9304   4
   0  14  -1 2181.75 94.1280   4
   0  14   1 1641.50 97.3176  40
   0  14  -1 1612.54 95.2885  40
   0 -14  -1 1698.84 91.2666  23
   0  14  -1 1944.98 99.9555  10
   0  14   1 1975.65 98.1218  10
   0 -14  -2 6531.90 193.383  23
   0  14  -2 6605.29 188.583   4
   0  14   2 6687.07 185.080   4
   0  14  -2 6357.95 195.416  40
   0  14   2 6748.82 197.392  40
   0  14  -2 6795.57 194.110  26
   0  14   2 6436.34 192.844  10
   0 -14  -3 2951.02 120.469  23
   0 -14   3 2884.19 123.724  22
   0  14   3 2745.76 125.224  40
   0  14  -3 2734.60 122.108  26
   0 -14  -4 5163.37 165.225  23
   0 -14   4 4907.78 163.983  22
   0  14   4 5105.03 170.474  40
   0  14   4 5309.99 156.439   4
   0  14  -4 5057.68 165.233  26
   0  14   4 5116.61 162.702  10
   0  14   5 1167.37 93.1348  40
   0 -14  -5 1405.05 79.8839   5
   0 -14   5 1454.08 99.8685  17
   0  14  -5 1422.83 97.1269  27
   0  14  -5 1370.33 97.0004  26
   0 -14  -5 1279.71 83.9718  23
   0 -14   5 1346.86 91.7888  22
   0  14   6 10508.5 276.291  40
   0 -14   6 10105.9 272.896  17
   0  14  -6 9459.28 268.082  26
   0  14  -6 9883.87 269.114  27
   0 -14   6 9703.72 270.354  22
   0 -14  -6 10238.8 270.000  23
   0 -14   7 11777.3 308.597  17
   0  14   7 10898.9 309.514  40
   0  14  -7 10656.9 305.791  26
   0  14  -7 11118.5 307.919  27
   0 -14   7 11134.5 307.358  22
   0 -14   8 1971.69 121.610  17
   0  14   8 2411.57 124.588  40
   0  14  -8 2132.26 124.051  27
   0 -14  -8 2069.08 112.300  23
   0 -14   8 2073.11 116.343  22
   0 -14   9 5182.35 180.647  17
   0  14   9 4622.44 173.766  40
   0  14  -9 4584.89 178.291  27
   0 -14  -9 5129.37 173.155  23
   0 -14 -10 2553.00 117.634   9
   0  14  10 2526.30 130.476  40
   0 -14  10 2545.52 133.881  17
   0 -14 -11 37.0889 64.0216   9
   0  14  11-47.8343 84.2509  40
   0 -14  11-61.0230 90.9783  17
   0 -14 -12 1381.85 88.5710   9
   0  14  12 1291.22 104.086  40
   0 -14  12 1206.34 110.188  17
   0  14  13 420.598 87.3863  40
   0 -14 -13 593.984 75.4989  18
   0 -14 -13 734.793 76.1282   9
   0 -14  13 528.775 100.518  17
   0  14  14 437.943 85.0510  40
   0 -14 -14 561.933 74.5273  18
   0 -14  14 411.942 93.4102  17
   0 -14 -15 46.8864 62.3277   9
   0  14  16 907.072 86.6664  40
   0  14 -16 836.541 104.234  21
   0 -14  16 806.753 94.3663  17
   0 -14 -16 1105.86 80.8080  18
   0  14 -17 57.2005 85.5627  21
   0 -14 -17 29.2107 60.1717  23
   0  14  17-9.00275 63.2938  40
   0 -14 -17-83.3156 60.5326  18
   0  14  18 351.263 60.0797  40
   0 -14 -18 411.492 59.3851  18
   0 -14 -18 401.803 59.9217  23
   0 -14 -18 527.653 62.7637   8
   0  14 -19 58.6521 66.5267  21
   0 -14 -19 30.5350 45.8443  23
   0 -14 -19-0.82581 48.8791   8
   0 -14 -20-3.90504 39.1485  23
   0 -14 -20-6.30638 40.1493   8
   0  16   0 24009.4 529.526   4
   0  16   0 23276.2 542.169  10
   0  16   1 309.400 85.7283   4
   0  16  -1 572.690 90.4264  40
   0  16   1 616.727 95.0058  40
   0  16  -1 409.860 91.0787  26
   0  16   1 517.308 90.7622  10
   0  16  -1 489.586 88.2835  10
   0  16  -2 7142.69 224.576  26
   0  16  -2 7717.57 224.243  10
   0  16   2 7799.38 225.315  10
   0 -16  -3 5913.90 196.212  23
   0 -16   3 6199.10 199.688  22
   0  16   3 5561.90 201.500  40
   0  16  -3 6043.72 199.730  26
   0  16   3 6788.51 198.476  10
   0  16  -3 6636.05 203.008  10
   0 -16   4 5071.68 172.690  22
   0 -16  -4 4808.27 169.829  23
   0 -16  -4 5204.82 160.027   5
   0  16   4 4702.34 179.223  40
   0  16  -4 4968.79 177.331  27
   0  16  -4 4908.86 175.117  26
   0  16  -4 5212.41 177.503  10
   0 -16  -5 520.432 74.2671   5
   0  16  -5 465.640 93.8535  26
   0  16  -5 560.386 99.2657  27
   0 -16  -5 673.114 81.9378  23
   0 -16   5 514.033 87.7291  22
   0  16   5 686.450 95.8949  40
   0  16  -6 3054.45 143.177  26
   0  16  -6 3256.58 146.076  27
   0 -16   6 3309.33 141.223  22
   0 -16  -6 3342.99 136.894  23
   0  16   6 3167.52 144.917  40
   0  16  -7 836.699 104.516  27
   0  16  -7 643.116 101.460  26
   0 -16  -7 944.355 85.1860  23
   0 -16   7 719.724 94.9979  22
   0  16   7 1022.37 103.202  40
   0  16  -8 3441.08 154.403  27
   0 -16   8 3412.31 151.427  22
   0 -16  -8 3632.84 147.608  23
   0  16   8 3329.49 152.594  40
   0  16  -9 505.948 105.580  27
   0  16   9 542.894 95.7549  40
   0 -16  -9 572.410 83.1520  23
   0  16  10 157.399 89.0314  40
   0 -16 -10 455.774 74.5806   9
   0 -16 -10 260.250 76.1516  23
   0  16  11 585.093 93.9163  40
   0 -16 -11 508.105 80.7609  23
   0  16  12 125.732 84.0983  40
   0 -16 -12 95.5205 71.3705  23
   0 -16 -13 616.764 76.7225  18
   0 -16 -13 683.359 73.7914   9
   0 -16 -14 11.6491 58.8583  18
   0  16  14 8.80273 73.8845  40
   0 -16 -14 31.9295 62.9367  23
   0 -16 -14 55.5916 60.8913   9
   0 -16 -15 104.172 56.3163  18
   0  16 -15-9.80825 89.5099  21
   0 -16 -15 81.8788 63.6952  23
   0 -16 -15 87.1175 59.7188   9
   0  16  15 96.0972 70.3153  40
   0  16 -16 245.905 82.9789  21
   0 -16 -16 384.365 63.8009  23
   0  16  16 271.767 68.7312  40
   0 -16 -17 328.764 55.9314  23
   0  16 -17 216.421 75.9608  21
   0  16  17 242.377 55.8788  40
   0 -16 -18 147.682 47.6100   8
   0 -16 -18 108.507 44.3242  23
   0  16 -18 6.06940 64.0612  21
   0 -16 -19 356.211 38.9027  23
   0  16 -19 177.039 53.6363  21
   0  18   0 25892.7 655.570  26
   0  18   0 28305.1 660.572  10
   0 -18   1 1667.81 115.245  22
   0  18  -1 1716.74 126.027  26
   0  18   1 1778.66 126.221  26
   0  18  -1 1440.16 119.208  10
   0  18   1 1589.34 118.554  10
   0  18   1 1730.97 123.885  40
   0 -18   2 14158.5 369.892  22
   0  18  -2 14395.7 372.292  27
   0  18  -2 14055.5 369.968  26
   0  18  -2 15286.2 375.011  10
   0  18   2 14970.0 368.937  10
   0 -18   3 1919.92 120.123  22
   0 -18  -3 1720.30 102.046   5
   0  18   3 1925.36 125.343  40
   0  18  -3 2214.33 129.125  26
   0  18  -3 2142.81 129.129  27
   0  18  -3 2065.04 124.182  10
   0 -18   4 1951.65 112.381  22
   0 -18  -4 1837.22 102.715   5
   0  18  -4 1715.02 117.838  26
   0  18  -4 1779.11 122.182  27
   0  18  -4 2132.49 121.326  10
   0 -18  -5 1516.71 105.091  23
   0 -18   5 1403.75 110.413  22
   0  18  -5 1343.70 116.168  26
   0  18  -5 1503.27 119.351  27
   0  18  -5 1497.81 110.551  10
   0  18   5 1551.15 114.374  40
   0 -18   6 1110.98 105.731  22
   0 -18  -6 1036.10 94.0162  23
   0  18  -6 1003.48 108.141  26
   0  18  -6 1203.65 113.583  27
   0  18  -6 1285.26 107.736  10
   0  18   6 976.999 106.091  40
   0 -18  -7 214.678 73.5489  23
   0 -18   7 242.251 86.5693  22
   0  18  -7 186.063 97.8771  27
   0  18  -7 210.573 91.2373  10
   0  18   7 203.200 89.5644  40
   0  18  -8 1207.18 114.725  27
   0 -18  -8 1046.99 92.3860  23
   0  18   8 833.610 101.944  40
   0 -18  -9 345.655 78.1502  23
   0  18   9 267.812 87.6173  40
   0  18 -10 339.006 86.1687  10
   0 -18 -10 230.397 65.7366   9
   0  18 -11 230.731 81.5225  10
   0 -18 -11 305.871 63.4348   9
   0 -18 -12 13.0640 61.5772  23
   0 -18 -12-2.38090 57.4297   9
   0  18  12 3.76765 73.1843  40
   0 -18 -13-19.1671 62.1954  23
   0 -18 -13-45.2777 58.3669   9
   0  18  13-30.9293 71.2147  40
   0 -18 -14 5.41349 55.7061  23
   0 -18 -14-8.12911 51.2447   9
   0  18  14-30.8480 64.9572  40
   0 -18 -15 78.7265 52.2562  23
   0  18 -15 3.69927 71.0366  21
   0 -18 -15 110.408 51.1833   9
   0  18  15 44.5044 55.9764  40
   0  18 -16-52.1617 65.2392  21
   0 -18 -16-44.6452 46.4349  23
   0 -18 -17 154.071 42.7848   8
   0 -18 -17 137.367 40.6101  23
   0  18 -17 85.2804 54.8932  21
   0 -20   0 47.5044 79.5808  22
   0  20   0 55.9068 91.0195  27
   0  20   0-16.1451 86.7829  26
   0 -20  -1 39.6341 67.8469   5
   0 -20   1-96.3358 81.7788  22
   0 -20  -1 123.945 80.0298  22
   0  20  -1 108.896 89.0494  26
   0  20  -1-57.1970 89.0048  27
   0  20   1 85.5701 87.2477  26
   0 -20  -2 99.3455 69.1467   5
   0  20  -2 158.772 91.0550  26
   0  20   2 136.398 86.5369  26
   0  20  -2 40.5217 91.5127  27
   0 -20   2 80.9751 76.5962  22
   0 -20  -3 285.922 73.2027   5
   0  20  -3 442.450 97.3602  27
   0  20  -3 485.827 97.2122  26
   0  20   3 455.434 90.5821  26
   0 -20   3 521.566 89.1445  22
   0  20   3 235.690 88.3574  40
   0  20  -4 1253.67 111.333  27
   0  20  -4 1059.41 106.871  26
   0  20   4 1190.61 102.807  26
   0 -20   4 1014.48 100.679  22
   0 -20   5 144.603 78.3671  22
   0  20  -5 19.4072 93.0152  27
   0  20  -5 129.271 85.1955  10
   0  20   5 113.472 82.7772  40
   0  20  -6 14.5031 80.3001  10
   0  20  -7 33.1418 81.3312  10
   0  20  -8 181.634 80.3695  10
   0  20   8 206.692 82.1015  40
   0  20  -9 21.2325 74.8578  10
   0 -20  -9 73.2168 57.1596   9
   0  20   9-1.30503 78.1381  40
   0 -20 -10 388.425 60.0972   9
   0  20  10 210.084 74.2163  40
   0 -20 -11 73.8936 52.0042   9
   0  20  11 73.0989 67.3357  40
   0 -20 -12 21.2291 49.6120   9
   0  20  12 35.5032 61.8584  40
   0 -20 -13 11.4914 44.0059   9
   0  20  13-22.6566 54.7188  40
   0  20 -14 105.524 59.0043  21
   0 -20 -14 127.697 42.2140   9
   0  20  14 103.652 45.8748  40
   0  20 -15 24.2308 51.6017  21
   0 -22   0 52.0921 72.2907  22
   0  22   0 70.0435 84.2304  26
   0  22   0 4.63973 84.2134  27
   0 -22  -1 340.898 75.3993  22
   0 -22   1 329.836 78.5897  22
   0  22   1 373.979 89.3778  27
   0  22  -1 459.068 91.9590  26
   0  22   1 437.036 88.9160  26
   0  22  -1 375.359 92.0313  27
   0 -22  -2 359.572 76.5755  22
   0 -22   2 219.999 76.7032  22
   0  22   2 337.315 87.2056  26
   0  22  -2 352.824 90.0349  26
   0  22   2 330.339 87.0563  27
   0  22  -2 245.161 91.8797  27
   0 -22  -3 179.930 75.3478  22
   0 -22   3 312.482 77.5169  22
   0  22   3 231.326 81.6290  26
   0  22   3 196.560 80.9169  27
   0  22  -3 272.918 89.4775  27
   0 -22   4 215.362 78.2822  22
   0 -22  -4 223.401 73.5910  22
   0  22  -4 227.924 78.3046  10
   0  22  -4 223.483 89.3267  27
   0  22   4 278.081 77.4172  26
   0  22   4 167.446 78.3399  27
   0  22  -5 128.960 73.2830  10
   0  22  -5 48.1172 85.7172  27
   0  22   5 159.295 73.0652  26
   0  22  -6 31.4550 69.3171  10
   0  22   6 64.1671 68.8690  26
   0 -22  -7 213.674 54.2527   9
   0  22  -7 222.282 69.9808  10
   0 -22  -8 836.691 65.0611   9
   0 -22  -9 418.661 53.8656   9
   0 -22 -10 17.3357 43.0142   9
   0 -22 -11 38.7628 40.7513   9
   0  22 -12 4.23721 51.3549  21
   0 -24   0 115.776 63.9087  22
   0  24   0-40.5019 73.3547  27
   0 -24  -1 386.735 67.3314  22
   0 -24   1 345.424 68.9339  22
   0  24  -1 396.750 80.8535  27
   0 -24   2 53.9196 61.0852  22
   0 -24  -2 63.1285 61.1042  22
   0  24  -2 109.021 74.7600  27
   0  24   2 38.0553 68.0486  26
   0 -24  -3 123.886 57.1685  22
   0 -24  -4-18.2144 56.7045  22
   0 -24  -5 63.6257 51.5959  22
   0 -24  -5 1.43375 42.5390   9
   0 -24  -6 10.4758 48.7958  22
   0 -24  -6 50.2608 38.9740   9
   0 -24  -7 70.4087 47.0903  22
   0 -24  -7 39.8043 37.0482   9
   0 -24  -8 56.9075 40.3509  22
   0 -24  -9 55.2873 34.2794  22
   1  -1 -23 93.7409 62.1046  24
   1   1 -23 82.5779 62.4792  24
  -1  -1  23 48.3974 42.4085  16
   1   1 -22-68.0683 69.5838  24
   1  -1 -22 52.6520 67.9763  24
  -1   1  22 29.1205 48.0980  16
   1   1 -21 398.992 80.7316  24
   1  -1 -21 457.779 79.0428  24
  -1   1  21 298.425 63.8929  29
  -1  -1  21 315.621 60.8634  29
   1  -1 -21 413.810 72.5723   8
  -1   1  21 283.595 57.7202  16
   1  -1 -20 243.750 74.6255   8
   1   1 -20 212.522 77.5784   8
   1   1 -19 2277.63 125.369  24
  -1  -1  19 2214.54 113.229  29
  -1   1  19 2594.46 116.392  29
   1  -1 -19 2215.52 123.046  24
   1  -1 -18 103.740 90.0398  24
  -1   1  18 263.564 80.8384  29
   1  -1 -18 105.049 81.5326   8
   1   1 -18 144.482 81.4115   8
   1  -1 -17 16494.5 402.284   7
   1   1 -17 16850.0 406.638   7
   1   1 -17 17010.4 414.936   8
   1  -1 -17 16805.7 412.789   8
   1  -1 -16 3458.20 141.337   7
   1   1 -16 3868.88 147.792   7
   1  -1 -16 3326.31 136.486   8
   1   1 -16 3546.04 142.447   8
   1   1 -15 232.507 83.3710   7
   1  -1 -15 259.508 82.9350   7
   1   1 -15 267.851 90.9124  21
   1  -1 -15 230.778 67.4495   8
   1   1 -15 212.189 72.7349   8
   1  -1 -15 270.305 69.8295  18
   1   1 -14 717.237 85.3287   7
   1   1 -14 628.910 88.3235  21
   1  -1 -14 757.938 72.4942   8
   1  -1 -14 775.747 81.0398   7
   1   1 -14 630.072 73.7912   8
   1  -1 -14 629.810 71.9595  18
   1   1 -13 8103.87 230.389  21
   1  -1 -13 8408.10 225.098   8
   1   1 -13 8733.33 223.460   7
   1   1 -13 8574.39 226.567   8
   1  -1 -13 8299.84 217.750   7
   1  -1 -13 7766.24 223.750  18
   1   1 -13 7642.38 225.496  18
   1  -1 -12 1934.25 99.0361  21
   1   1 -12 1830.05 96.8978  21
   1   1 -12 1832.41 87.3433   8
   1  -1 -12 1904.84 87.3915   7
   1  -1 -12 1975.16 86.9441   8
   1   1 -12 1921.32 92.6334   7
   1   1 -12 1708.69 87.5311  18
   1  -1 -12 1919.71 86.0546  18
   1   1 -11 25190.9 573.072   8
   1   1 -11 24884.0 564.269   7
  -1   1  11 24659.7 560.747   6
   1   1 -11 23213.9 570.225  18
   1  -1 -11 23284.4 568.707  18
  -1  -1  10 1160.24 58.2564   3
  -1   1  10 837.560 49.6486   6
   1   1 -10 548.341 60.3773  18
   1   1 -10 512.467 73.2837  21
   1  -1 -10 456.807 71.5090  21
   1   1 -10 958.449 73.4133   7
   1   1 -10 832.568 62.0062   8
   1  -1  -9 166.038 51.8383  44
   1  -1  -9 147.210 53.3074  39
  -1   1   9 430.820 40.0180   5
   1  -1  -9 487.852 55.8875   1
  -1   1   9 477.498 44.0635   6
  -1  -1   9 516.243 48.9664   3
   1   1  -9 531.809 60.3287   1
   1   1  -9 288.646 51.3179  18
   1  -1  -9 342.552 54.5285  18
   1   1  -9 182.283 46.5631  25
   1  -1  -9 263.504 64.2512  21
   1   1  -9 259.782 64.9921  21
   1  -1  -8 7359.24 181.637   9
   1   1  -8 7357.97 180.580   8
   1  -1  -8 8775.21 179.783   1
  -1   1   8 8065.63 176.185   6
  -1  -1   8 8161.80 171.627   3
   1   1  -8 8170.68 179.873   1
  -1   1   8 7808.44 170.835   5
   1  -1  -8 5860.17 171.764  44
   1  -1  -8 5680.60 172.034  39
   1   1  -8 6359.56 178.209  18
   1   1  -8 5801.19 169.404  25
   1  -1  -8 6933.56 184.281  21
   1  -1  -8 7032.49 180.931  18
   1   1  -8 6102.81 183.043  21
   1  -1  -7 2633.61 82.9927   9
   1   1  -7 2719.88 86.4047   8
   1   1  -7 3007.53 86.5351   1
  -1   1   7 2858.70 74.4464   5
  -1  -1   7 3128.05 77.6518   3
   1  -1  -7 2897.21 82.4063   1
  -1   1   7 2915.78 78.0520   3
   1  -1  -7 2391.44 80.9894  44
   1  -1  -7 2191.53 81.1402  39
   1   1  -7 2538.46 84.6016  18
   1   1  -7 2535.80 83.9747  34
   1   1  -7 2341.71 78.0589  25
   1  -1  -7 2473.98 92.4325  21
  -1  -1   6 11694.1 254.694   6
   1   1  -6 12764.1 258.147   1
  -1  -1   6 12614.9 253.369   2
  -1   1   6 11898.4 253.310   3
  -1   1   6 11579.7 251.381   5
   1  -1  -6 13006.7 257.335   2
  -1  -1   6 12021.7 251.858   3
   1   1  -6 10137.6 257.954  18
   1   1  -6 8764.75 252.468  34
   1  -1  -6 10742.1 258.769   9
   1   1  -6 10958.6 259.565   8
   1  -1  -6 9181.50 259.636  21
  -1  -1   5 3961.00 102.272   2
  -1   1   5 4197.64 99.8799   5
  -1  -1   5 4425.92 104.086   6
  -1  -1   5 4101.05 102.562   3
   1  -1  -5 3931.90 104.058   2
   1   1  -5 4057.00 107.442   1
  -1   1   5 3985.52 103.920   3
   1  -1  -5 4309.55 105.479  44
   1   1  -5 4060.51 107.202  18
   1   1  -5 4065.76 105.363  34
   1  -1  -5 3774.49 107.198   9
   1   1  -5 3985.70 107.972   8
   1  -1  -5 3971.84 112.609  21
   1   1  -4 21261.1 493.506   1
   1  -1  -4 20956.4 491.524   3
   1  -1  -4 22425.2 492.892   2
  -1  -1   4 22420.5 492.982   6
  -1   1   4 22570.7 490.138   5
  -1  -1   4 20766.6 490.891   2
  -1  -1   4 21267.3 490.342   3
  -1   1   4 21121.8 491.252   3
   1   1  -4 21620.6 491.316  41
   1  -1  -4 22913.7 491.525  44
   1  -1  -4 22393.0 491.608  39
   1   1  -4 23003.9 495.292  18
   1   1  -4 22158.2 491.871  34
   1  -1  -4 22999.1 497.013  21
   1  -1  -4 21911.9 495.197   9
   1   1  -4 21314.6 495.291   8
   1  -1  -3 6214.07 140.262   9
   1   1  -3 5586.20 138.747   8
   1  -1  -3 6766.57 137.180  44
   1  -1  -3 6735.49 137.064  39
   1   1  -3 5612.59 138.958  18
  -1   1   3 6503.88 135.135   5
  -1  -1   3 5441.34 137.599   4
   1   1  -3 5621.93 138.337   1
   1  -1  -3 5924.91 136.834   2
   1   1  -3 5460.40 137.699   6
  -1  -1   3 5639.15 136.415   2
   1  -1  -3 5406.47 136.477   3
  -1  -1   3 5574.54 137.512   6
   1   1  -3 5557.64 139.058  27
   1  -1  -3 6288.17 142.188  21
  -1  -1   2 9.93255 17.1283  22
   1  -1  -2 19.6918 20.9000  21
   1   1  -2 33.7379 14.5408  18
   1   1  -2 42.7926 17.2189  27
   1   1  -2 24.0375 16.4599  26
   1   1  -2 55.7011 15.9337   8
   1   1  -2 137.027 15.9493   1
   1  -1  -2 83.0158 12.7059   3
   1   1  -2 67.5000 14.1042   6
  -1  -1   2 115.730 18.2931   4
  -1  -1   2 87.1942 12.7812   2
  -1   1   1 2507.44 57.8982  20
  -1  -1   1 2452.93 57.3483  22
   1  -1  -1 2464.88 57.7153  24
  -1   1   1 2743.07 57.7817  29
  -1  -1   1 2307.19 57.3141  11
   1   1  -1 2160.92 56.8649   8
   1   1   1 2537.91 58.9793  10
  -1   1  -1 2269.59 58.9726   8
  -1   1  -1 2390.61 60.1600  12
  -1  -1  -1 2498.16 59.4104   5
  -1  -1  -1 2556.46 58.7516   2
   1   1   1 2823.53 58.8883   2
  -1   1  -1 2586.88 61.4375  45
  -1  -1  -1 2702.88 61.4281  44
  -1  -1  -1 2787.71 61.4431  39
  -1   1  -1 2326.78 59.6522  26
  -1   1  -1 2283.30 59.6756  27
  -1   1  -1 2478.54 60.5381  28
   1  -1   1 2435.20 59.5317  22
  -1  -1  -1 2630.05 60.0821  24
  -1   1  -2 2148.21 56.4015   8
  -1   1  -2 1599.06 56.7543  42
  -1  -1  -2 1876.82 59.1550  44
  -1   1  -2 2052.66 56.8105  14
   1   1   2 2558.60 56.0132   5
   1  -1   2 2561.42 56.5012   1
   1   1   2 2779.59 56.4570   3
  -1  -1  -2 2968.55 56.9752   2
  -1   1  -2 2353.46 57.7931   7
   1   1   2 2837.18 56.0502   2
  -1   1  -2 1698.97 56.7390  32
  -1   1  -2 1759.52 56.7442  30
  -1   1  -2 1803.82 57.3873  27
  -1  -1  -2 2280.84 58.3343  25
   1  -1   2 1989.37 57.0305  22
  -1  -1  -2 2176.08 58.0888  21
  -1   1  -3 16917.7 398.119   8
  -1   1  -3 18131.5 397.935   7
  -1  -1  -3 17189.1 398.470   9
  -1  -1  -3 17497.9 398.941  44
  -1   1  -3 17414.2 398.471  43
  -1   1  -3 17449.0 398.405  14
  -1   1  -3 16646.2 398.192  18
  -1  -1  -3 18698.2 396.786   1
   1   1   3 17514.6 396.727   5
   1   1   3 18075.6 396.611   3
   1  -1   3 17712.8 396.791   1
   1   1   3 18194.5 396.619   2
  -1   1  -3 17646.8 397.896   1
  -1   1  -3 16889.3 394.428   6
  -1  -1  -3 19564.8 398.626   2
  -1   1  -3 17385.7 398.626  32
  -1  -1  -3 17622.2 398.046  25
  -1  -1  -3 17228.6 399.475  21
  -1   1  -4 5249.99 137.412   7
  -1  -1  -4 5510.24 135.591   9
  -1   1  -4 5125.06 134.808   8
  -1   1  -4 5680.64 137.965  41
  -1   1  -4 5745.17 138.800  43
  -1   1  -4 5262.72 136.623  18
   1   1   4 5867.37 134.639   3
  -1  -1  -4 5772.64 136.003   1
  -1   1  -4 5052.39 136.688   1
   1  -1   4 5002.19 133.591   1
   1   1   4 5603.98 133.212   5
   1   1   4 5860.05 133.819   2
  -1  -1  -4 6177.62 138.091  25
  -1  -1  -4 5922.74 140.666  21
  -1   1  -5 11662.9 260.362   7
  -1  -1  -5 10904.5 260.664   9
  -1   1  -5 11149.2 260.707   8
  -1   1  -5 9659.62 259.623  41
  -1   1  -5 10402.7 260.920  18
   1   1   5 11787.4 256.838   3
   1   1   5 11314.8 257.165   5
  -1  -1  -5 12308.9 259.952   1
   1   1   5 12389.1 257.573   2
  -1   1  -5 12304.0 261.234   1
   1  -1   5 12837.1 258.446   2
  -1   1  -5 9233.35 259.297  34
  -1  -1  -5 9888.09 258.435  25
  -1  -1  -5 9614.66 262.001  21
  -1   1  -6 43185.4 974.689   8
  -1  -1  -6 44482.6 975.252   9
  -1   1  -6 44265.6 971.722   7
  -1  -1  -6 39695.5 971.652  44
  -1   1  -6 38615.4 970.521  41
  -1   1  -6 40967.1 974.260  18
   1  -1   6 46285.7 969.891   2
  -1  -1  -6 46739.7 972.280   1
   1   1   6 43395.0 969.982   5
  -1   1  -6 45988.5 973.945   1
   1   1   6 47171.9 969.943   2
   1   1   6 44813.6 968.940   3
  -1   1  -6 39772.1 972.012  34
  -1  -1  -6 42145.9 970.629  25
  -1  -1  -6 41776.9 975.337  21
  -1  -1  -6 43157.3 974.778  18
  -1  -1  -7 5488.25 148.067   9
  -1   1  -7 5844.47 148.837   8
  -1  -1  -7 5009.69 149.557  44
  -1   1  -7 5396.15 149.981  18
   1   1   7 5661.77 142.583   5
  -1  -1  -7 6262.82 148.561   1
   1   1   7 6183.62 142.584   3
   1  -1   7 6056.22 142.870   2
   1  -1   7 5985.89 142.343   3
  -1   1  -7 6078.24 149.313   1
  -1   1  -7 5274.78 148.472  34
  -1  -1  -7 5352.43 145.025  25
  -1  -1  -7 5997.85 151.519  18
  -1  -1  -7 5263.72 152.535  21
  -1   1  -8 9771.72 231.162   8
  -1   1  -8 10372.7 227.365   7
  -1  -1  -8 8893.58 227.856   9
   1   1   8 8908.52 220.561   5
  -1  -1  -8 10184.2 227.770   1
   1  -1   8 10411.7 221.052   3
   1  -1   8 10904.7 221.777   2
   1   1   8 10131.4 221.193   3
  -1   1  -8 10566.8 230.044   1
  -1  -1  -8 7111.79 223.073  44
  -1   1  -8 9228.55 229.164  18
  -1  -1  -8 8393.02 226.978  18
  -1   1  -8 8493.47 225.511  34
  -1   1  -8 8220.39 222.273  25
  -1  -1  -8 8362.69 221.899  25
  -1   1  -8 8560.11 230.248  21
  -1  -1  -8 8159.18 229.868  21
  -1   1  -9 223.966 58.6804   1
   1  -1   9 204.385 44.9817   3
  -1   1  -9 189.977 65.0384   7
   1  -1   9 255.819 45.1197   2
   1   1   9 269.356 44.2798   5
   1   1   9 287.421 45.9251   3
   1   1   9 296.316 37.2185   6
  -1  -1  -9 296.175 59.3402   1
  -1  -1  -9 146.775 62.9986  44
  -1  -1  -9 160.602 61.4557  39
  -1   1  -9 177.087 51.7280  18
  -1  -1  -9 239.756 51.2869  18
  -1   1  -9 174.606 62.4033  34
  -1   1  -9 179.201 53.5380  25
  -1   1  -9 203.917 61.5772  21
  -1  -1  -9 194.585 65.7953  21
  -1  -1 -10 6560.86 164.792   7
  -1   1 -10 6403.28 168.167   7
  -1   1 -10 6620.73 170.287   8
  -1  -1 -10 5453.03 162.138  44
  -1  -1 -10 5253.70 162.969  39
   1  -1  10 6449.83 157.359   3
   1   1  10 6670.76 158.444   3
   1   1  10 6556.42 155.546   6
   1   1  10 5655.73 155.725   5
  -1   1 -10 5739.85 160.038  25
  -1  -1 -10 6041.47 172.187  21
  -1   1 -10 5654.66 170.485  21
  -1  -1 -11 19524.0 463.968   8
  -1   1 -11 20589.2 466.475   8
  -1   1 -11 20154.0 460.284   7
  -1  -1 -11 20769.4 458.424   7
   1   1  11 18941.0 450.349   6
   1  -1  11 19303.5 448.799   3
  -1  -1 -11 18404.9 462.419  18
  -1   1 -11 18320.7 464.700  18
   1  -1  12 3368.11 105.528   3
  -1   1 -12 3718.32 125.361   7
  -1   1 -12 3130.69 119.684  18
  -1  -1 -12 3211.76 118.467  18
  -1  -1 -12 3484.85 125.749  21
  -1   1 -12 3524.12 125.556  21
  -1  -1 -12 3460.02 118.494   7
  -1  -1 -12 3477.67 117.142   8
  -1   1 -12 3554.90 118.850   8
  -1   1 -13 7310.38 199.493   7
  -1  -1 -13 7031.86 200.882  18
  -1   1 -13 7256.82 208.420  21
  -1  -1 -13 6919.85 200.498   8
  -1   1 -13 6760.33 202.340   8
  -1  -1 -13 7130.43 194.963   7
  -1  -1 -14 931.516 86.9565   7
  -1   1 -14 1094.94 93.0135   7
  -1  -1 -14 549.637 74.1453  18
  -1   1 -14 578.011 90.7147  21
  -1   1 -14 969.647 75.9420   8
  -1  -1 -14 767.634 77.1892   8
  -1   1 -15 6158.99 196.548  21
  -1   1 -15 6264.35 187.546   8
  -1  -1 -15 5550.07 183.600   8
  -1   1 -15 6055.41 185.563   7
  -1  -1 -15 5577.87 177.807   7
  -1  -1 -16 3364.83 135.769   8
  -1   1 -16 3172.58 131.254   8
  -1   1 -16 3032.99 140.037   7
  -1  -1 -16 3344.85 136.010   7
  -1  -1 -17 13072.7 363.047  24
  -1  -1 -17 14056.0 364.176   8
  -1   1 -17 13859.8 363.420   8
  -1  -1 -17 13385.3 350.941   7
  -1  -1 -18 313.015 87.3879  24
  -1  -1 -18 446.462 79.9950   8
  -1   1 -18 365.298 76.4331   8
   1   1  18 362.388 82.6176  29
  -1  -1 -19 25.5087 79.7579  24
  -1   1 -19 113.169 83.0863  24
   1   1  19 28.3304 72.7893  29
  -1   1 -20 690.311 86.8045   8
  -1  -1 -20 765.106 85.1941   8
  -1   1 -21 52.0969 71.6396  24
  -1  -1 -21 149.132 72.0859  24
  -1  -1 -21 82.2804 67.7735   8
   1   1  21 75.8113 59.4662  29
   1  -1  21 106.909 62.3781  29
   1  -1  22 104.241 53.4349  29
   1   1  22 122.554 56.3205  29
  -1  -1 -22 100.477 68.9258  24
  -1   1 -22 151.176 68.0454  24
  -1  -1 -23 56.8600 60.9145  24
  -1   1 -23 126.680 61.7040  24
   1   3 -24-16.2280 46.5935  24
   1   3 -23 63.2637 57.5547  24
  -1  -3  23 20.9342 40.2952  16
   1   3 -22-71.2338 66.1068  24
   1  -3 -22 17.1534 58.0892   8
  -1   3  22-67.1843 51.2875  29
   1   3 -21 444.254 81.2378  24
   1  -3 -21 410.397 77.5691  24
  -1   3  21 520.295 67.2847  29
   1  -3 -20 670.844 80.1916   8
  -1   3  20 563.679 64.9023  16
   1  -3 -19 722.804 89.1647  24
  -1   3  19 902.715 80.5829  29
   1  -3 -18 287.949 83.5985  24
  -1   3  18 310.021 70.9048  29
   1   3 -18 342.782 83.0606   8
   1  -3 -18 223.936 77.7263   8
   1   3 -17 7595.77 244.941  21
   1  -3 -17 8001.76 223.602   7
   1  -3 -17 7432.59 233.897  18
  -1   3  17 8160.64 235.529  29
   1  -3 -17 7189.52 234.623  24
   1  -3 -17 8160.82 236.646   8
   1   3 -17 8023.27 239.999   8
   1   3 -16 2852.30 143.907  21
   1  -3 -16 2977.00 128.875   7
   1   3 -16 3260.90 140.516   7
   1  -3 -16 2570.30 127.117  18
   1  -3 -16 2652.07 128.332  24
  -1   3  16 2824.47 127.848  29
   1   3 -16 2931.74 134.646   8
   1  -3 -16 3056.14 131.773   8
   1   3 -15 43.8916 92.3360  21
   1  -3 -15 67.9695 76.9857  24
   1   3 -15 71.4638 88.4637   7
   1  -3 -15-29.3168 77.4432   7
   1  -3 -15 24.0773 65.8499  18
  -1   3  15 8.73326 72.8589  29
   1  -3 -15 8.81401 66.0856   8
   1   3 -15 70.3866 71.9438   8
   1  -3 -14 41.8314 58.9903  18
   1   3 -14 4.93651 64.5063   8
   1  -3 -14 2.29291 58.9870   8
   1   3 -14-47.7360 82.5863  21
   1  -3 -14-23.7401 71.8799  24
   1   3 -14 56.5512 82.3536   7
   1  -3 -14 62.8370 69.5980   7
   1  -3 -13 2320.05 98.6108  18
   1   3 -13 2267.46 103.123   8
   1   3 -13 2037.82 111.004  21
   1  -3 -13 2190.83 103.995  24
  -1   3  13 2387.88 86.8487   6
   1   3 -13 2224.62 107.066   7
   1  -3 -12 258.279 58.5709  18
   1  -3 -12 272.683 62.4931  24
   1   3 -12 327.651 72.6388  21
  -1   3  12 273.122 45.3806   6
   1   3 -12 281.935 75.8817   7
   1  -3 -12 261.809 51.4281   9
   1   3 -12 393.478 62.3256   8
   1  -3 -11 7647.87 205.382  18
  -1   3  11 8140.91 195.956   6
  -1  -3  11 8114.98 187.787   3
   1  -3 -11 7509.22 202.601   9
   1   3 -11 7769.52 204.074   7
   1   3 -11 7465.94 205.526   8
  -1  -3  11 6960.10 190.892  11
  -1   3  10 4710.26 129.926   6
  -1  -3  10 4961.59 126.064   3
   1  -3 -10 4669.13 137.154   9
  -1  -3  10 4453.55 128.291  11
   1   3 -10 4546.43 141.950   7
   1   3 -10 4890.34 140.581   8
   1  -3  -9 2262.52 85.5900   1
  -1  -3   9 2316.79 77.4916  11
   1   3  -9 2329.53 97.0330   7
   1   3  -8 6105.05 170.001  34
   1   3  -8 5625.82 168.298  41
   1   3  -8 7143.87 178.766   7
  -1  -3   8 6784.85 168.657  11
   1   3  -8 7068.97 178.742   8
   1  -3  -8 6472.00 174.359   9
  -1  -3   8 7350.80 167.013   2
   1  -3  -8 7196.30 174.477   2
  -1  -3   8 7430.22 165.471   3
   1   3  -7 124058. 2946.83  41
   1  -3  -7 130672. 2954.42   9
   1   3  -7 133197. 2955.74   8
  -1  -3   7 128246. 2949.62  11
   1   3  -7 134805. 2952.39   7
   1  -3  -7 141488. 2950.83   2
  -1  -3   7 135777. 2944.90   3
   1   3  -7 128181. 2951.13   1
  -1  -3   7 133810. 2950.48   4
  -1  -3   7 135968. 2946.30   2
   1  -3  -6 4882.04 113.955   2
   1   3  -6 4980.00 117.094   1
  -1  -3   6 5144.14 110.021   2
   1  -3  -6 4611.21 113.019   3
  -1  -3   6 5002.45 117.618   4
   1   3  -6 3484.04 110.332  41
   1  -3  -6 3315.54 106.747  31
   1   3  -6 3692.91 116.975  27
   1  -3  -6 4146.95 114.394   9
  -1  -3   6 4228.60 110.336  11
   1   3  -6 4523.78 117.617   8
   1   3  -5 12692.2 288.901   7
   1   3  -5 12890.5 290.332   8
  -1  -3   5 12328.2 286.005  11
   1   3  -5 9948.26 283.065  43
   1  -3  -5 12057.7 291.574  24
   1  -3  -5 11108.0 282.248  31
   1   3  -5 11126.6 288.700  27
  -1  -3   5 14113.3 283.770   2
   1  -3  -5 13797.7 286.406   2
  -1  -3   5 13260.3 288.279   4
   1  -3  -5 13810.3 286.874   3
   1   3  -5 11990.1 286.128   6
   1   3  -5 13599.5 288.231   1
  -1  -3   4 105.024 44.4527   4
   1   3  -4 168.326 50.3669   7
   1   3  -4 149.266 31.6334   6
   1  -3  -4 176.318 36.2322   3
  -1  -3   4 178.228 40.3924  22
   1  -3  -4 193.828 42.6377  24
   1   3  -4 176.063 31.3276  14
   1   3  -4 148.413 32.1262  32
   1  -3  -4 185.778 32.2258  31
   1   3  -4 139.554 43.9958  27
   1   3  -4 110.304 42.6380  26
   1   3  -4 146.677 35.9955   8
  -1  -3   4 141.851 30.8413  11
   1   3  -3 10996.6 247.115   7
   1   3  -3 10284.7 246.792   8
  -1  -3   3 10608.9 245.735  11
   1   3  -3 10196.6 242.112  42
  -1   3   3 10394.7 245.936  37
  -1  -3   3 10467.6 247.129  22
   1   3  -3 9812.28 245.522  26
   1  -3  -3 11473.7 248.772  24
  -1  -3   3 10080.0 245.055   4
   1  -3  -3 11254.2 243.666   3
  -1  -3   3 10318.7 243.918   1
   1   3  -3 10605.8 244.890   4
   1   3  -2 11584.2 252.772   7
   1   3  -2 10922.1 251.543   4
  -1  -3   2 10694.4 249.908   1
   1  -3  -2 10859.0 248.773  38
  -1   3   2 10944.0 252.136  36
  -1   3   2 10518.3 252.457  37
   1   3  -2 10261.9 252.529  40
  -1   3   2 12246.8 252.658  20
  -1   3   2 10825.6 252.133  16
   1  -3  -2 11485.2 254.257  24
  -1   3   2 11228.8 253.179  29
  -1   3   2 11325.0 253.705  10
  -1  -3   1 1629.58 48.5593  23
   1   3  -1 1461.25 49.6932  40
  -1   3   1 1641.38 49.7801  36
  -1  -3   1 1590.76 50.9898  17
   1  -3  -1 1828.75 49.3346  17
  -1   3   1 1813.75 49.5003  16
  -1  -3   1 1874.36 50.8675   7
  -1   3   1 1901.42 52.1385  10
   1   3  -1 1789.07 45.2098  12
   1   3  -1 1765.83 49.6402   7
  -1   3   0 8197.37 164.016  46
  -1   3   0 7669.41 163.576  40
  -1   3   0 6522.87 161.679  13
   1  -3   0 6838.99 161.659  17
  -1  -3   0 6802.55 161.552  15
  -1  -3   0 6823.16 162.981  17
  -1   3   0 7278.15 162.701  33
   1  -3   0 7039.04 162.771  23
  -1  -3   0 7316.13 162.800  23
  -1   3   0 6944.28 161.700  19
   1   3   0 6894.49 158.495  19
  -1  -3   0 6629.73 159.696   7
  -1  -3  -1 4900.85 113.588   3
  -1   3  -1 5458.75 115.349   4
   1  -3   1 4715.33 115.562  23
  -1   3  -1 4365.31 116.275  40
  -1  -3  -1 4661.56 114.882  38
  -1   3  -1 4501.98 117.825  35
   1   3   1 5022.52 115.119  29
  -1   3  -1 5046.92 115.768  12
  -1  -3  -2 1655.61 42.0122   3
   1  -3   2 1447.41 44.6019   4
  -1   3  -2 495.041 47.5147  45
   1   3   2 848.917 35.6959  36
   1   3   2 1251.80 38.9006  16
  -1  -3  -2 915.134 42.0959  31
   1   3   2 1079.69 42.8648  29
  -1   3  -2 891.299 44.4820  26
  -1   3  -2 768.266 45.1195  28
  -1  -3  -2 1066.40 42.7714  24
   1   3   2 1411.61 44.6506  10
   1  -3   3 1215.91 58.3290   1
   1  -3   3 1408.49 61.7665   4
  -1  -3  -3 1626.18 59.6830   3
  -1   3  -3 1590.96 66.3217   7
  -1  -3  -3 1693.29 57.8101   2
  -1  -3  -3 1650.78 56.2775   5
   1  -3   3 1983.52 60.5169  22
  -1   3  -3 2148.49 62.0914  30
  -1  -3  -3 2459.29 61.9562  31
  -1   3  -3 2019.17 64.4318  27
  -1   3  -3 2088.12 64.9687  26
  -1  -3  -3 2462.70 64.9657  24
   1   3   3 1735.54 59.5960  10
  -1   3  -3 1453.41 58.0810   8
  -1   3  -4 45.7393 36.4251   8
   1  -3   4 47.9081 42.7547   4
  -1  -3  -4 155.219 32.5714   5
  -1  -3  -4 176.116 39.5810   2
  -1  -3  -4 132.486 40.2189   3
  -1   3  -4 79.9424 49.8011   7
   1   3   4 138.814 36.2263   3
   1  -3   4 60.3949 38.5461   1
  -1   3  -4 189.116 45.3841  42
   1   3   4 278.130 32.6189  37
  -1   3  -4 92.6302 38.5918  14
  -1  -3  -4 227.474 40.0740  31
  -1   3  -4 97.7176 43.2586  32
  -1   3  -4 132.221 43.9666  26
  -1   3  -4 84.4313 46.5121  27
  -1  -3  -4 204.558 41.7538  24
   1  -3   4 91.0389 39.1331  22
   1  -3   5 6887.91 158.535  11
  -1   3  -5 7580.08 166.419   8
  -1   3  -5 7316.01 159.215   6
   1   3   5 8714.78 162.577   3
  -1  -3  -5 9081.76 166.249   2
   1  -3   5 8696.61 164.151   1
   1  -3   5 8104.73 165.612   4
  -1   3  -5 7774.28 169.845   7
  -1   3  -5 4624.75 162.829  42
  -1  -3  -5 5296.32 163.752  39
  -1   3  -5 6575.42 164.801  14
  -1   3  -5 5194.48 161.822  32
  -1   3  -5 5420.53 165.408  27
  -1  -3  -5 5756.57 166.423  24
  -1   3  -6 45527.0 1031.87  43
  -1   3  -6 48227.3 1032.38  32
  -1  -3  -6 46888.1 1035.30   9
  -1   3  -6 46870.7 1036.03   8
   1  -3   6 46265.3 1028.07  11
   1  -3   6 44728.5 1030.72   4
  -1  -3  -6 48368.4 1033.10   2
  -1   3  -6 42508.4 1028.01   6
   1   3   6 45929.5 1028.90   3
  -1  -3  -6 46797.1 1031.46  39
  -1   3  -7 13479.8 303.987  41
  -1   3  -7 13421.8 305.236  43
  -1  -3  -7 13884.8 303.611  39
  -1   3  -7 12501.8 306.246   8
  -1  -3  -7 12706.9 304.982   9
   1  -3   7 12455.4 297.159  11
   1  -3   7 11785.4 301.939   4
   1   3   7 12813.1 298.987   3
  -1  -3  -7 13330.5 302.103   1
   1  -3   7 12490.2 298.510   2
  -1  -3  -7 13172.2 305.074   2
  -1   3  -7 12954.7 307.403   7
  -1   3  -8 7421.07 170.976  41
  -1   3  -8 7223.28 170.943  34
  -1  -3  -8 7396.02 169.171  39
  -1  -3  -8 5980.38 168.222   9
   1  -3   8 6155.98 159.353  11
  -1   3  -8 6224.30 172.250   8
  -1   3  -8 6581.54 175.046   7
  -1  -3  -8 6247.44 166.622   1
   1  -3   8 5985.96 161.016   2
  -1   3  -9 25506.5 634.429  41
  -1  -3  -9 26129.0 634.080  39
  -1   3  -9 30010.5 642.441   7
   1  -3   9 28807.7 630.455   3
  -1  -3  -9 30637.9 639.332   1
   1  -3   9 28943.0 631.806   2
   1  -3   9 27299.0 631.098  11
  -1   3  -9 26207.8 636.326  34
  -1  -3 -10 753.770 67.1885  39
  -1   3 -10 831.210 71.1746  34
  -1   3 -10 1356.94 70.1945   8
  -1  -3 -10 1038.53 64.5270   9
   1  -3  10 1168.23 52.5038  11
   1  -3  10 1471.69 62.5862   2
  -1   3 -10 1398.86 84.4963   7
   1   3  10 1197.08 55.8611   6
   1  -3  10 1348.88 62.4034   3
  -1  -3 -11 808.566 63.9737  18
   1   3  11 649.578 48.6715   6
   1  -3  11 629.141 55.1381   3
  -1   3 -11 734.048 77.7496   7
  -1   3 -11 743.722 76.7599  21
  -1   3 -11 766.934 63.2001   8
  -1  -3 -11 623.120 57.7188   9
  -1  -3 -12 2885.12 103.118  18
  -1   3 -12 2678.13 111.641   7
   1   3  12 2735.19 88.6411   6
  -1   3 -12 2657.67 113.107  21
  -1  -3 -12 2799.21 108.427  24
  -1  -3 -12 2649.76 101.158   9
  -1  -3 -12 2778.94 100.012   7
  -1   3 -12 2465.82 105.603   8
  -1  -3 -13 2626.31 107.827  18
   1  -3  13 2685.83 94.3122   3
  -1   3 -13 3047.93 119.666   7
  -1  -3 -13 2507.14 113.187  24
  -1   3 -13 2668.47 121.337  21
  -1   3 -13 2638.87 114.081   8
  -1  -3 -13 3075.11 107.680   7
  -1  -3 -14 693.668 74.3107  18
  -1   3 -14 729.022 90.8236   7
  -1   3 -14 649.056 89.8190  21
  -1  -3 -14 627.091 78.2495  24
  -1  -3 -14 798.104 81.0105   7
  -1  -3 -14 684.703 73.0360   8
  -1   3 -14 629.293 74.6141   8
  -1  -3 -15 487.008 77.8800  18
  -1  -3 -15 650.815 83.7445   7
  -1   3 -15 585.882 96.2518   7
  -1  -3 -15 351.146 82.2967  24
  -1   3 -15 428.449 95.7577  21
  -1  -3 -15 634.230 76.6149   8
  -1   3 -15 554.601 82.4639   8
  -1   3 -16 2120.30 128.155  21
  -1  -3 -16 1946.55 110.100  18
  -1  -3 -16 2058.19 113.686  24
  -1  -3 -16 1953.59 107.787   8
  -1   3 -16 1668.02 111.047   8
  -1  -3 -16 1789.55 109.678   7
  -1   3 -17 3291.40 151.071  21
  -1   3 -17 3251.53 143.491   8
  -1  -3 -17 3266.06 133.636   8
  -1  -3 -17 3241.87 141.778  24
   1   3  17 3340.64 138.137  29
  -1  -3 -18-22.5098 79.9824  24
  -1   3 -18 17.3529 79.2300   8
  -1  -3 -18-11.6790 68.4884   8
   1   3  18 8.22446 75.2271  29
   1   3  19 668.436 77.5845  29
  -1  -3 -19 667.604 88.7446  24
  -1  -3 -20 85.5988 64.5074   8
  -1   3 -21 102.032 72.6847  24
  -1  -3 -21-38.6646 69.6262  24
  -1  -3 -21 50.5556 62.1701   8
   1  -3  21 34.8974 59.0955  29
   1   3  21 50.2545 60.8315  29
  -1   3 -22 105.539 65.3510  24
  -1  -3 -22 179.878 60.4487   8
   1   3  22 139.458 53.5997  29
  -1   3 -23 65.0413 57.3170  24
  -1   3 -24-16.6346 46.2510  24
   1   5 -24 17.9732 40.0569  24
   1  -5 -23-3.21752 48.8425   8
   1   5 -23 36.0219 53.3214  24
   1  -5 -22-6.99378 54.9338   8
   1   5 -22 23.7363 60.8707  24
   1  -5 -21 15.2147 60.9501   8
   1   5 -21 102.246 71.9129  24
  -1   5  20 696.108 74.2282  29
   1  -5 -20 648.900 78.8252   8
  -1   5  19 586.989 77.0726  29
   1  -5 -19 464.486 84.9496  24
   1  -5 -18 138.884 80.0045  24
   1   5 -18 153.893 97.0622  21
  -1   5  18 100.409 72.4117  29
   1  -5 -18 150.178 72.3390   8
  -1   5  18 119.119 61.3037  16
   1  -5 -18 95.9347 71.7941  18
   1   5 -17 4743.58 188.096  21
  -1   5  17 4804.77 165.588  29
   1  -5 -17 4835.95 176.774  24
   1  -5 -17 5117.48 175.019  18
  -1   5  17 4668.35 158.361  16
   1   5 -16 6377.02 207.775  21
  -1   5  16 5258.82 174.760  16
   1  -5 -16 5776.43 188.270  18
   1  -5 -16 5534.95 191.836  24
  -1   5  16 5498.91 183.802  29
   1  -5 -16 6563.40 189.682   8
   1  -5 -15 50.5014 67.1539  18
   1   5 -15 75.4344 94.3657   7
   1  -5 -15 86.0673 76.5721   7
  -1   5  15 33.0462 74.0264  29
   1  -5 -15 44.3329 79.4406  24
   1   5 -15 109.790 93.0909  21
   1   5 -14 2789.27 133.901  21
   1  -5 -14 2801.56 120.874  18
  -1   5  14 3071.27 127.052  29
   1  -5 -14 2873.60 126.711  24
   1   5 -14 3235.92 128.766   8
   1  -5 -14 3183.75 114.518   7
   1  -5 -14 3113.49 119.214   9
   1   5 -14 3364.66 134.856   7
   1  -5 -13 1963.25 95.5721  18
   1   5 -13 1874.53 109.322  21
   1  -5 -13 1825.05 100.689  24
  -1   5  13 1989.52 100.614  29
   1  -5 -13 1971.21 92.0163   9
   1   5 -13 2070.48 105.265   8
   1   5 -13 2196.37 109.352   7
  -1   5  13 2228.12 85.6672   6
   1  -5 -12 1539.08 83.7245  18
   1   5 -12 1719.13 86.8326   8
   1  -5 -12 1600.98 80.2352   9
  -1   5  12 1795.22 75.3513   6
   1   5 -12 1792.04 98.1160   7
  -1   5  12 1525.39 88.2375  29
   1  -5 -12 1332.35 87.6625  24
   1  -5 -11 1953.15 85.2248   9
   1   5 -11 1976.24 91.0360   8
  -1   5  11 2162.75 92.6107  29
   1  -5 -11 1896.53 92.9008  24
   1   5 -11 2065.59 100.032   7
   1   5 -10 8578.38 221.607   8
   1  -5 -10 8250.46 213.453   9
   1   5 -10 8918.05 217.901   7
  -1  -5  10 8826.02 197.649   3
   1   5  -9 31438.0 677.848   8
   1  -5  -9 28804.4 672.629   9
  -1   5   9 28490.9 675.196  29
   1  -5  -9 25328.0 673.374  24
  -1  -5   9 32414.2 658.418   3
  -1  -5   9 31657.7 659.857   2
   1   5  -9 31081.7 673.414   7
  -1   5   9 22511.8 662.016  37
   1   5  -8 17436.7 432.995  41
   1  -5  -8 19204.9 446.974  24
  -1  -5   8 18733.0 429.953   2
   1  -5  -8 19334.2 437.813   2
   1   5  -8 19666.2 443.277   7
  -1   5   8 18073.1 436.246  37
   1   5  -7 6965.42 186.218   7
   1  -5  -7 7056.58 180.297   2
   1  -5  -7 6522.23 179.025   3
  -1  -5   7 6094.85 170.782   2
   1   5  -7 7771.14 176.818  43
  -1   5   7 7873.86 180.700  37
   1  -5  -7 7894.39 189.074  24
   1   5  -7 7573.08 186.839  27
  -1   5   7 8836.03 191.681  29
   1   5  -7 7012.48 184.882   8
   1  -5  -6 2040.22 72.6186   3
   1  -5  -6 2006.46 69.7142   2
   1   5  -6 2005.74 80.1621   7
   1  -5  -6 1849.47 62.1976   5
  -1  -5   6 2033.61 64.6260   2
   1   5  -6 2219.32 69.2951  43
  -1   5   6 2069.50 72.1601  37
   1   5  -6 1973.70 68.8272  14
   1   5  -6 1991.23 67.2959  32
  -1   5   6 2482.64 80.1558  29
   1  -5  -6 2216.58 80.0546  24
   1   5  -6 2087.20 78.1120  26
   1   5  -6 2129.64 80.0335  27
  -1  -5   6 2227.18 77.7899  22
   1  -5  -5 8442.41 171.776   5
  -1  -5   5 7974.49 174.230   1
   1  -5  -5 8915.32 176.027   3
   1  -5  -5 9089.62 175.594   2
   1   5  -5 5498.28 169.990  42
  -1   5   5 6481.15 174.264  36
  -1   5   5 6637.83 174.307  37
   1  -5  -5 6462.10 170.067  38
  -1   5   5 7909.82 177.450  16
   1   5  -5 7369.20 173.156  14
   1   5  -5 6505.30 170.794  32
   1   5  -5 6481.12 178.522  27
  -1   5   5 7355.51 178.735  29
   1  -5  -5 7429.13 181.763  24
   1   5  -5 6510.31 177.802  26
  -1  -5   5 6827.65 179.377  22
  -1  -5   4 47.3068 34.4488   1
   1   5  -4 23.8663 48.7685   7
   1  -5  -4 59.8977 37.1626   3
   1   5  -4 73.0944 40.9376   4
   1   5  -4 20.4753 33.3016  42
   1  -5  -4 17.4482 29.8225  38
  -1   5   4 16.3376 40.4742  37
  -1   5   4 9.40895 39.6980  36
  -1   5   4 9.01230 34.8135  16
   1   5  -4 8.95011 32.0166  30
   1   5  -4 11.8468 43.7582  26
   1  -5  -4 21.4619 42.1503  24
  -1   5   4 26.8152 38.0903  29
  -1  -5   4 32.6640 38.1668  22
  -1  -5   3 3994.41 107.929   1
   1   5  -3 3824.65 113.354   7
   1   5  -3 3832.68 111.278   4
  -1   5   3 4703.09 110.471  20
   1  -5  -3 4747.40 107.068  38
  -1   5   3 4553.09 111.813  36
  -1   5   3 4281.77 112.600  16
   1   5  -3 4260.29 106.278  30
  -1   5   3 4698.13 114.301  29
  -1   5   3 4200.37 114.007  10
  -1   5   2 941.334 52.5190  10
   1   5  -2 1359.47 50.6490  45
   1   5  -2 1200.84 50.7262  40
   1   5  -2 1127.82 51.0480   4
  -1  -5   2 1073.97 55.0241  17
   1   5  -2 1216.53 45.4852  28
  -1   5   2 962.850 47.5785  20
  -1   5   1 21066.8 397.990  46
   1   5  -1 18194.8 398.627  40
  -1   5   1 20211.6 399.961  40
   1  -5  -1 17260.3 391.675  15
  -1  -5   1 16166.0 397.318  17
   1  -5  -1 18061.3 396.558  17
  -1   5   1 17028.9 393.943  13
   1   5  -1 16137.9 391.516  12
   1   5  -1 16318.0 390.723  19
  -1  -5   1 16816.1 397.433  23
  -1   5   0 34926.0 755.931  46
  -1   5   0 34370.3 757.827  40
   1   5   0 33949.3 757.835  40
   1  -5   0 32990.2 756.178  17
  -1  -5   0 32655.6 754.052  15
  -1  -5   0 32612.4 757.140  17
  -1   5   0 33892.4 755.241  33
   1   5   0 35319.6 752.161  35
   1   5   0 34731.1 752.058  33
   1  -5   0 32785.4 757.392  23
  -1  -5   0 32911.8 757.275  23
  -1   5   0 32984.3 753.694  19
  -1  -5   0 32626.0 752.499   7
  -1   5  -1 66.6488 41.5870   4
   1   5   1 156.362 37.9038  46
  -1   5  -1 46.6181 38.6156  40
   1   5   1 113.350 29.3544  13
  -1  -5  -1 59.9992 32.9827  15
   1  -5   1 132.160 42.4946  17
  -1   5  -1 44.0680 49.3492  35
   1  -5   1 78.8538 31.4585  23
  -1   5  -1 73.0280 37.3154  12
  -1   5  -2 38105.7 883.647  12
   1   5   2 39556.9 886.592  10
  -1   5  -2 41853.6 885.632  45
  -1   5  -2 39386.8 887.542  40
  -1  -5  -2 40202.5 884.269  38
   1   5   2 42332.4 881.368  20
  -1   5  -2 40015.7 884.437  28
   1   5   2 40374.1 885.901  29
  -1  -5  -2 37275.8 881.814   3
  -1   5  -2 36232.3 882.597   4
  -1  -5  -3 3874.66 115.428   2
  -1  -5  -3 3914.75 117.047   3
   1  -5   3 5040.65 123.733  22
  -1  -5  -3 5613.55 120.209  38
   1   5   3 4483.05 117.361  16
  -1   5  -3 5255.47 124.013  26
  -1   5  -3 5562.52 122.538  28
   1   5   3 5285.23 122.876  29
   1   5   3 4118.46 120.714  10
   1  -5   4 5617.52 140.889   1
  -1  -5  -4 6153.86 143.373   3
  -1  -5  -4 6065.60 140.899   5
   1  -5   4 5239.48 143.333   4
  -1  -5  -4 6563.62 142.490   2
   1  -5   4 5248.86 145.791  22
  -1  -5  -4 5698.63 142.203  38
   1   5   4 5642.80 138.016  36
   1   5   4 6008.97 142.066  16
  -1   5  -4 5182.26 142.690  30
  -1  -5  -4 6099.62 148.532  24
   1   5   4 6468.82 148.301  29
  -1   5  -4 5145.09 145.766  27
  -1   5  -4 4853.58 145.615  26
   1   5   4 5919.32 144.890  10
  -1  -5  -5 12634.7 254.233   5
  -1  -5  -5 14232.0 257.798   3
   1  -5   5 12470.8 257.146   4
   1  -5   5 14203.1 255.849   1
  -1   5  -5 8167.19 252.031  42
   1   5   5 9134.69 248.760  36
   1   5   5 10958.3 253.141  16
  -1   5  -5 10855.8 254.734  14
  -1   5  -5 8108.80 250.878  30
  -1  -5  -5 9743.91 250.969  31
  -1   5  -5 9544.60 256.577  26
  -1   5  -5 9369.90 256.540  27
   1   5   5 11292.1 260.215  29
  -1  -5  -5 10352.9 259.011  24
   1  -5   5 10215.5 257.576  22
  -1   5  -6 29051.3 631.094   7
   1  -5   6 29383.7 625.974   1
  -1  -5  -6 31164.9 628.139   2
  -1   5  -6 24816.2 625.981  42
   1   5   6 26582.9 622.071  37
   1   5   6 26122.9 622.127  36
   1   5   6 27633.4 626.198  16
  -1   5  -6 26944.5 627.284  14
  -1  -5  -6 27945.3 624.712  31
  -1   5  -6 25593.8 625.224  32
   1   5   6 32961.7 636.830  29
  -1  -5  -6 29032.4 633.603  24
  -1   5  -6 26080.0 630.077  27
   1  -5   6 27435.8 632.581  22
  -1   5  -7 8898.56 191.911   7
  -1   5  -7 5502.12 177.313  43
   1   5   7 6353.56 173.245  37
  -1   5  -7 7859.26 182.446  14
  -1   5  -7 5840.20 177.664  32
  -1  -5  -7 6780.03 176.166  31
  -1  -5  -7 7222.72 187.171  24
  -1   5  -7 6480.99 186.014  27
   1   5   7 8447.69 190.583  29
  -1   5  -7 8314.92 189.753   8
   1   5   8 37982.1 889.866  37
  -1  -5  -8 38621.6 891.979  31
  -1  -5  -8 42366.8 895.143   1
   1  -5   8 40983.2 891.190   2
  -1   5  -8 41165.8 900.929   7
  -1  -5  -8 40528.8 904.854  24
  -1   5  -8 38787.0 894.967  41
  -1   5  -8 37583.9 894.004  43
  -1   5  -9 1108.71 69.9085  41
  -1   5  -9 1117.50 69.2180   8
  -1  -5  -9 1311.08 63.9260   9
  -1  -5  -9 1209.59 72.7353  24
  -1  -5  -9 1265.94 61.5641  31
   1  -5   9 1113.40 58.5769   2
  -1   5  -9 1195.26 82.3522   7
  -1   5 -10 422.687 75.7197   7
   1  -5  10 394.207 50.0385   3
   1  -5  10 412.871 49.9759   2
  -1  -5 -10 285.649 50.0884   9
  -1   5 -10 374.234 60.1048   8
  -1  -5 -11 8.78009 51.8125  18
  -1   5 -11-4.85410 74.1585   7
   1  -5  11 19.5734 47.3879   2
   1  -5  11 33.3477 47.5789   3
  -1   5 -11 1.00458 56.6355   8
  -1  -5 -11 34.6356 46.2266   9
  -1  -5 -11 9.80997 57.9295  24
   1   5  12 6743.64 179.158   6
  -1   5 -12 6453.26 195.507   7
  -1  -5 -12 6879.24 192.413  18
  -1  -5 -12 6907.30 196.538  24
  -1  -5 -12 6314.01 188.685   9
  -1   5 -12 6767.09 196.136   8
  -1  -5 -12 6493.81 178.632   7
  -1  -5 -13 1821.29 92.4570  18
  -1   5 -13 1981.86 110.206  21
   1   5  13 1881.42 100.760  29
  -1  -5 -13 1739.48 97.6473  24
  -1  -5 -13 1904.38 90.8388   9
  -1   5 -13 2002.16 103.538   8
  -1  -5 -13 2004.36 91.2498   7
  -1  -5 -14 490.847 69.7271  18
  -1   5 -14 432.178 89.3510  21
  -1  -5 -14 623.738 80.3707  24
   1   5  14 642.903 78.5839  29
  -1  -5 -14 372.898 63.5626   9
  -1   5 -14 350.692 72.5540   8
   1   5  15-27.5474 74.9875  29
  -1  -5 -15 20.6497 67.4182  18
  -1  -5 -15 1.38614 76.9358  24
  -1   5 -15-27.4390 91.5517  21
   1   5  16 1044.61 77.7328  16
  -1  -5 -16 1128.04 94.6940  18
  -1   5 -16 1249.99 115.608  21
  -1  -5 -16 1275.71 101.437  24
   1   5  16 1300.08 98.8842  29
  -1  -5 -16 1161.04 91.6715   8
  -1  -5 -17 470.672 81.3835  18
  -1   5 -17 522.312 103.835  21
  -1  -5 -17 489.939 80.8251   8
  -1  -5 -17 543.092 90.3838  24
   1   5  17 566.379 77.8716  29
  -1  -5 -18 374.842 83.3031  24
  -1   5 -18 221.632 96.6866  21
  -1  -5 -18 445.455 72.8123   8
   1   5  18 257.572 70.4457  29
  -1  -5 -19 118.468 78.0069  24
  -1  -5 -19 122.193 66.9996   8
   1   5  19 154.672 73.4688  29
  -1  -5 -20 37.7162 63.4919   8
   1   5  20-19.2414 64.2570  29
  -1   5 -21 71.5704 69.4072  24
  -1  -5 -21 62.7791 60.9088   8
   1   5  21 70.7098 57.4506  29
  -1   5 -22 31.6196 60.6482  24
  -1  -5 -22 98.9560 56.9738   8
  -1   5 -23 157.671 55.6938  24
  -1  -5 -23 332.701 53.4156   8
  -1   5 -24 47.7653 40.1905  24
   1   7 -23-19.7957 48.9678  24
   1  -7 -23 51.9340 44.1823   8
   1   7 -22-17.2065 59.4618  24
   1  -7 -22 38.0062 51.3486   8
   1  -7 -21-36.5833 58.7100   8
   1  -7 -20 1685.71 95.3209   8
   1  -7 -19 286.067 71.0192   8
  -1   7  18 899.444 83.6218  29
   1  -7 -18 851.771 86.2935  18
   1   7 -18 792.685 107.806  21
   1  -7 -17 778.564 85.1979  18
  -1  -7  17 546.317 83.1511  17
   1   7 -17 587.896 108.928  21
  -1   7  17 787.776 85.7297  29
   1  -7 -17 795.487 83.4753   8
  -1   7  16 307.492 79.9405  29
   1  -7 -16 400.309 88.2209  24
   1  -7 -16 388.523 75.8340  18
  -1   7  16 426.922 70.8952  16
   1   7 -16 429.188 104.881  21
   1  -7 -15 165.932 70.5908  18
  -1   7  15 77.1741 66.3475  16
   1   7 -15-42.6056 96.9217  21
  -1   7  15 80.7723 76.2787  29
   1  -7 -15 71.5710 80.9393  24
   1  -7 -15 40.5767 65.9614   9
  -1   7  14 1823.38 93.2226  16
   1   7 -14 1937.58 123.266  21
   1  -7 -14 2001.31 102.640  18
  -1   7  14 1929.49 103.766  29
   1  -7 -14 1895.12 107.290  24
   1  -7 -14 2035.29 100.587   9
  -1   7  13 2002.62 88.2030   6
  -1   7  13 1921.10 93.8629  16
   1  -7 -13 2207.10 103.010  18
   1  -7 -13 2198.16 110.216  24
  -1   7  13 2354.97 107.229  29
   1  -7 -13 2007.17 96.9577   9
   1  -7 -12 5495.14 176.482  24
  -1   7  12 5280.44 169.972  29
  -1   7  12 5553.51 165.669  16
  -1   7  11 8.39686 53.2481  16
   1  -7 -11 3.28445 61.2076  24
  -1   7  11 44.5634 58.4148  29
   1  -7 -11 15.3232 49.0819   9
  -1   7  10 7215.75 191.920  16
   1  -7 -10 7067.14 193.845   9
   1  -7 -10 6995.44 200.372  24
  -1   7  10 7289.87 197.863  29
   1   7 -10 7145.58 200.733   7
   1   7  -9 130.528 71.2400   7
  -1  -7   9 128.455 42.1130   2
   1  -7  -9 85.1925 57.9001  24
  -1   7   9 72.7496 48.9109  16
  -1   7   9 61.7313 53.3079  29
   1  -7  -9 79.6864 48.1816   9
  -1   7   8 1329.78 67.4811  36
   1   7  -8 1162.08 79.6349  27
  -1  -7   8 1633.26 58.9944   2
   1   7  -8 1611.28 84.9382   7
  -1  -7   7 271.745 56.2836  22
  -1   7   7 229.807 49.5205  36
   1  -7  -7 257.157 39.8791  38
  -1   7   7 409.874 52.7547  16
   1   7  -7 276.505 46.9116  14
   1   7  -7 235.458 63.4168  27
   1   7  -7 216.359 59.2986  26
  -1   7   7 308.319 57.3719  29
   1  -7  -7 476.571 41.2356   5
  -1  -7   7 552.060 43.2220   2
   1  -7  -6 8385.63 200.751   5
   1  -7  -6 8493.77 204.024   2
   1   7  -6 7494.64 199.450  42
  -1   7   6 8370.04 204.586  36
   1  -7  -6 8608.80 199.617  38
   1   7  -6 7833.43 202.217  14
  -1   7   6 8839.56 208.991  16
   1   7  -6 8055.40 200.413  32
   1   7  -6 8477.91 211.765  26
  -1   7   6 9026.37 213.470  29
   1   7  -6 8443.45 212.224  27
  -1  -7   6 8692.41 213.483  22
   1  -7  -5 12310.4 241.094   5
   1  -7  -5 13349.1 245.741   3
  -1  -7   5 13669.7 243.710   1
   1   7  -5 7279.91 236.152  42
  -1   7   5 8209.56 238.709  36
  -1  -7   5 9652.02 247.842  22
   1   7  -5 9361.98 245.751  26
   1   7  -5 9204.72 246.578  27
  -1   7   5 9438.91 246.498  29
  -1   7   5 10824.0 246.469  16
   1   7  -4 20711.5 488.092   4
   1  -7  -4 21502.5 487.248   3
  -1  -7   4 21537.1 485.641   1
  -1  -7   4 21667.6 495.219  22
  -1  -7   4 21275.3 492.548  17
   1   7  -4 21398.8 484.846  30
   1   7  -4 21536.8 492.902  26
  -1   7   4 21559.1 493.275  10
  -1   7   3 302.306 41.5941  20
   1   7  -3 357.401 48.7790  40
   1  -7  -3 456.278 44.1738   3
  -1  -7   3 605.099 41.1100   1
   1   7  -3 733.280 51.1255   4
  -1   7   3 336.500 42.9106  13
  -1  -7   3 467.186 53.0289  17
   1   7  -3 277.522 39.9783  28
  -1   7   3 338.383 49.6934  10
   1   7  -2 22266.3 508.077  12
  -1   7   2 23075.8 515.754  10
   1   7  -2 22468.9 511.069   4
   1   7  -2 23112.6 509.097  45
  -1   7   2 22784.9 512.677  46
  -1   7   2 23748.0 517.494  40
   1   7  -2 21589.3 515.750  40
  -1   7   2 22410.5 510.096  13
  -1  -7   2 22288.4 515.602  17
   1  -7  -2 23068.0 508.137  15
   1   7  -2 21975.6 507.939  28
  -1   7   2 22730.5 510.438  20
   1   7  -2 21550.3 506.496  19
  -1   7   1 4412.49 122.790  46
   1   7  -1 4548.56 122.899  40
  -1   7   1 4513.84 123.238  40
  -1  -7   1 4743.17 124.083  17
   1  -7  -1 4251.38 111.085  15
  -1   7   1 4331.25 115.657  13
  -1   7   1 4308.56 118.911  33
  -1  -7   1 4624.16 121.091  23
   1  -7  -1 4437.20 119.710  23
   1   7  -1 4676.59 111.159  19
   1   7  -1 4898.25 113.836  12
  -1   7   0 3839.14 97.9231  40
   1   7   0 4032.81 98.5265  40
  -1  -7   0 2880.29 86.6770  15
   1  -7   0 3010.57 96.2888  17
   1   7   0 3838.75 90.3782  35
  -1   7   0 3580.55 93.9602  33
  -1   7   0 3578.04 97.2987  35
  -1   7   0 2374.79 88.4477   4
  -1  -7   0 3253.46 94.3487  23
   1  -7   0 3000.31 93.1359  23
  -1   7   0 2873.41 87.4549  19
  -1   7  -1 7425.87 184.128  19
   1  -7   1 7604.29 190.371  23
  -1  -7  -1 7625.63 189.256  23
   1   7   1 8283.57 193.093  40
  -1   7  -1 8537.06 193.221  40
   1  -7   1 7727.82 190.059  17
  -1  -7  -1 7405.29 184.482  15
   1   7   1 8157.22 183.785  33
  -1   7  -1 8113.47 189.678  35
  -1   7  -1 7263.61 185.029   4
  -1   7  -1 7310.87 185.879  12
  -1   7  -2 10246.2 250.107  12
   1   7   2 11611.6 256.645  10
   1   7   2 10463.7 247.730  46
  -1   7  -2 9739.97 251.632  45
  -1   7  -2 9609.53 254.948  40
   1   7   2 11201.4 246.667  13
  -1  -7  -2 11147.9 250.088  15
   1  -7   2 9942.30 253.176  17
   1   7   2 10968.8 245.832  20
  -1   7  -2 9436.75 249.696  28
  -1  -7  -2 11702.6 249.175   3
  -1   7  -2 11137.8 251.184   4
   1   7   3 25604.7 589.726  10
  -1   7  -3 23378.0 584.596   4
  -1  -7  -3 23889.4 584.554   3
  -1   7  -3 29935.7 589.572  45
   1   7   3 24841.9 581.527  13
  -1   7  -3 27763.7 586.977  28
  -1   7  -3 25800.4 589.654  26
   1   7   3 26572.4 580.980  20
   1  -7   4 47019.8 1076.39   1
  -1  -7  -4 48875.9 1078.05   3
  -1  -7  -4 49782.6 1077.28   2
   1  -7   4 47700.4 1084.90  22
  -1  -7  -4 47539.1 1077.56  38
  -1   7  -4 48428.3 1078.71  30
  -1   7  -4 46511.6 1082.02  26
   1   7   4 49022.5 1083.44  29
   1   7   4 47183.7 1082.01  10
  -1  -7  -5 3555.84 95.6868   5
  -1  -7  -5 3936.44 103.427   3
   1  -7   5 3589.56 95.3373   1
  -1  -7  -5 3966.74 99.0705   2
  -1   7  -5 2796.04 97.0842  42
  -1  -7  -5 3062.09 94.0143  38
   1   7   5 3308.57 95.2587  16
  -1   7  -5 2766.64 94.7910  30
  -1   7  -5 3002.02 103.729  26
   1   7   5 3334.47 102.038  29
  -1   7  -5 2860.58 102.288  27
   1  -7   5 2949.63 100.916  22
   1  -7   6 3650.11 87.6188   1
  -1  -7  -6 3188.35 85.8038   5
  -1   7  -6 1716.51 84.2408  42
  -1  -7  -6 1963.86 81.7298  38
   1   7   6 2544.69 85.2726  16
  -1   7  -6 2976.89 89.8012  14
   1   7   6 2323.75 91.4656  29
  -1   7  -6 2357.34 96.1603  26
  -1   7  -6 2443.62 96.9757  27
   1  -7   6 2509.86 92.7350  22
   1  -7   7 2574.24 90.0398   1
  -1  -7  -7 2787.59 87.2871   5
  -1   7  -7 2547.67 91.3979  42
  -1  -7  -7 2835.53 89.0841  38
   1   7   7 2914.84 92.0128  16
  -1   7  -7 2632.11 92.0565  14
  -1   7  -7 2768.90 92.0565  32
  -1  -7  -7 3236.45 104.072  24
  -1   7  -7 2881.16 104.454  27
   1   7   7 3106.07 99.3568  29
   1  -7   7 3012.65 99.8996  22
  -1   7  -8 18033.4 423.682  14
   1   7   8 18438.9 424.550  16
   1  -7   8 18955.1 417.083   2
  -1  -7  -9 11111.2 267.657   9
  -1  -7  -9 10688.4 271.906  24
   1   7   9 10970.8 269.091  29
   1   7  10 2863.08 97.8700  16
  -1  -7 -10 2870.13 102.607   9
   1   7  10 2780.46 106.682  29
  -1  -7 -10 2907.16 110.986  24
   1  -7  10 2917.52 91.9436   2
   1   7  11 2512.58 99.5112  29
  -1  -7 -11 2421.55 103.406  24
  -1  -7 -11 1848.28 87.2711   9
   1   7  11 2018.67 85.3994  16
  -1  -7 -12 26899.0 622.526  18
  -1  -7 -12 25900.2 627.073  24
   1   7  12 25901.7 621.741  29
  -1  -7 -12 27408.9 623.971   9
   1   7  12 25169.7 611.906  16
  -1  -7 -13 48.0173 72.1626  24
   1   7  13 1.15561 65.3788  29
  -1  -7 -13-1.18544 56.0782   9
  -1  -7 -13 27.5085 61.7584  18
   1   7  13 24.4091 54.7036  16
  -1   7 -14 541.197 99.7203  21
  -1  -7 -14 600.381 85.1869  24
   1   7  14 580.263 81.1333  29
  -1  -7 -14 532.803 69.0746   9
   1   7  14 501.450 65.7181  16
  -1  -7 -14 577.316 73.2240  18
  -1  -7 -15 132.817 80.4114  24
  -1   7 -15 82.2885 96.0226  21
   1   7  15 166.085 76.0817  29
  -1  -7 -15 85.4165 64.6943   9
  -1  -7 -15 80.3186 68.7758  18
  -1  -7 -16 4375.03 167.377  24
   1   7  16 4492.73 160.011  29
  -1   7 -16 4394.41 176.822  21
  -1  -7 -16 4361.59 158.694  18
  -1   7 -17 82.3493 97.5739  21
   1   7  17 151.104 74.8345  29
  -1  -7 -17 270.396 74.8571   8
  -1  -7 -17 115.062 71.9517  18
   1   7  18 304.268 72.8074  29
  -1   7 -18 277.320 97.2145  21
   1  -7  18 82.2303 73.6105  17
  -1  -7 -18 221.057 73.2685  18
  -1  -7 -19 10.5987 63.4723   8
  -1  -7 -20 727.049 73.3838   8
  -1  -7 -21-61.8093 58.9186   8
  -1   7 -22 415.181 68.0123  24
  -1  -7 -22 845.075 64.1506   8
  -1   7 -23 217.563 51.1395  24
  -1  -7 -23 341.211 48.9286   8
   1   9 -23 92.3502 41.5126  24
   1   9 -22-16.7584 52.6836  24
   1  -9 -22 87.6758 46.3996   8
   1  -9 -21 79.7416 54.6394   8
   1  -9 -20 653.983 69.5132   8
   1  -9 -19 979.650 81.2798   8
   1  -9 -19 905.534 81.5078  18
   1   9 -18-121.367 96.6622  21
   1  -9 -18 162.968 68.1380   8
   1   9 -17 1859.46 127.826  21
  -1  -9  17 1554.64 105.777  17
   1   9 -16 125.640 100.149  21
   1  -9 -16 126.610 66.2659   9
  -1  -9  16 60.9682 80.7783  17
   1  -9 -16 50.4849 69.7832  18
   1   9 -15 1050.99 115.931  21
  -1   9  15 1208.06 96.5855  29
   1  -9 -15 1131.23 86.4939   9
  -1   9  15 1119.56 81.7947  16
   1  -9 -15 1346.22 93.2357  18
  -1  -9  15 873.094 97.4650  17
   1  -9 -14 1343.60 95.5898  18
  -1   9  14 894.609 90.0951  29
   1  -9 -14 1393.20 90.5174   9
  -1  -9  14 1019.98 99.7574  17
  -1   9  14 1280.63 83.4917  16
  -1   9  13 5156.29 171.340  29
   1  -9 -13 5239.80 165.558   9
  -1  -9  13 4948.04 168.253  17
  -1   9  13 4935.26 158.812  16
  -1   9  12 80.6945 68.7230  29
   1  -9 -12 144.873 55.7348   9
  -1   9  12 122.912 61.1930  16
  -1  -9  12 172.985 79.1891  17
  -1   9  11 8107.81 227.597  29
   1  -9 -11 7995.03 220.700   9
  -1   9  11 7944.38 218.100  16
  -1   9  10 9563.02 265.574  29
  -1   9  10 9915.59 259.580  16
   1   9  -9 1108.99 86.9541  27
  -1   9   9 1104.43 77.2720  29
  -1   9   9 1193.50 70.3961  16
  -1  -9   9 1102.23 79.8091  17
   1   9  -8 292.263 69.6261  27
  -1   9   8 318.990 60.6168  29
  -1   9   8 273.257 52.7627  16
  -1  -9   8 328.954 66.1277  17
  -1  -9   8 378.359 61.2880  22
  -1  -9   7 8126.48 218.572  17
   1  -9  -7 8411.97 207.168   5
   1   9  -6 3600.52 110.730  14
   1  -9  -6 4010.06 110.573   5
  -1  -9   5 4958.48 140.396  22
   1   9  -5 4844.47 140.906  26
  -1  -9   4 17466.3 395.951   1
   1   9  -4 17543.6 401.304   4
  -1   9   4 16036.0 402.298  46
  -1  -9   4 17171.4 408.035  17
   1  -9  -4 17600.1 397.122  15
  -1   9   4 17434.7 398.846  13
   1   9  -4 16255.0 405.610  26
  -1   9   4 17788.0 397.175  20
  -1  -9   4 16655.2 409.160  22
   1   9  -3 4951.68 141.148   4
  -1  -9   3 4621.68 132.768   1
  -1   9   3 6077.73 145.330  46
   1   9  -3 5637.58 149.061  40
  -1   9   3 6169.52 151.210  40
  -1   9   3 5100.82 138.048  13
   1  -9  -3 5060.67 133.533  15
  -1  -9   3 5306.60 150.571  17
   1   9  -3 5473.02 135.698  28
  -1   9   3 5547.58 137.642  20
   1   9  -3 5084.05 131.483  19
  -1   9   2 1219.39 65.5380  10
   1   9  -2 1065.80 49.2889  12
  -1   9   2 276.667 60.7143  46
   1   9  -2 242.677 50.1170  45
  -1   9   2 489.325 58.9606  40
   1   9  -2 354.910 56.7265  40
  -1  -9   2 1010.39 67.6882  17
   1  -9  -2 980.855 43.3022  15
  -1   9   2 508.366 58.2024  33
   1   9  -2 581.050 48.0052  28
  -1   9   2 846.542 51.5243  20
   1  -9  -2 795.468 55.0575  23
   1   9  -2 788.282 40.6825  19
   1   9  -1 19885.4 437.210   4
   1   9  -1 18295.0 433.345  45
   1   9  -1 18405.5 443.941  40
  -1   9   1 19114.8 444.029  40
  -1  -9   1 18783.0 443.009  17
  -1   9   1 18915.4 436.825  35
  -1   9   1 18911.2 436.499  33
   1   9  -1 18689.0 432.604  12
  -1   9   1 20027.9 444.511  10
  -1  -9   1 18249.5 442.127  23
   1  -9  -1 19497.0 445.047  23
   1   9   0 7482.99 187.957  40
  -1   9   0 7710.53 187.940  40
   1  -9   0 6984.52 184.915  17
   1   9   0 7318.87 176.392  35
  -1   9   0 7774.28 182.201  35
  -1  -9   0 6729.65 184.598  23
   1  -9   0 7043.82 184.375  23
  -1   9   0 6612.96 178.545   4
  -1   9  -1 11280.4 256.705   4
  -1  -9  -1 10985.0 253.873   3
  -1   9  -1 10201.5 256.958  45
   1   9   1 10422.3 262.351  40
  -1   9  -1 10075.1 262.099  40
   1  -9   1 10757.3 261.873  17
  -1  -9  -1 10651.8 253.068  15
   1   9   1 10296.2 251.422  35
   1   9   1 10804.3 251.397  33
   1  -9   1 10388.8 262.774  23
  -1  -9  -1 10819.5 262.295  23
  -1   9  -1 10978.5 252.275  19
  -1   9  -1 10889.1 255.544  12
  -1   9  -2 4006.51 99.0436  12
   1   9   2 3895.33 107.932  10
  -1  -9  -2 5007.32 104.238   3
  -1   9  -2 2253.21 101.018  40
   1   9   2 2171.91 102.021  40
   1  -9   2 3898.02 110.091  17
  -1  -9  -2 3659.47 95.2450  15
   1   9   2 2294.54 92.1484  33
  -1   9  -2 2839.89 96.5789  28
  -1  -9  -2 3121.64 101.549  23
  -1   9  -2 3409.34 93.4041  19
   1   9   2 3038.13 88.7064  20
  -1   9  -3 11885.0 276.789   4
   1   9   3 11436.6 273.045  46
  -1   9  -3 11376.6 276.629  45
  -1   9  -3 11165.2 283.046  40
   1  -9   3 11307.2 281.530  17
  -1  -9  -3 11742.9 274.509  15
   1   9   3 11664.0 269.256  13
  -1   9  -3 11514.1 275.087  28
  -1   9  -3 11370.9 281.507  26
   1   9   3 11715.4 267.705  20
  -1   9  -3 11322.0 272.423  19
   1   9   4 19847.1 569.999  46
   1   9   4 26955.5 571.383  13
   1  -9   4 25940.2 582.238  17
   1  -9   4 24809.5 585.247  22
  -1   9  -4 22632.0 574.331  30
  -1   9  -4 23139.2 580.128  26
   1  -9   4 29154.9 574.889   1
  -1  -9  -4 31217.0 578.114   2
   1   9   5 23586.8 523.339  13
   1  -9   5 24531.7 538.319  22
  -1   9  -5 22896.0 526.628  30
  -1   9  -5 24404.3 536.650  27
  -1   9  -5 23363.0 535.486  26
  -1  -9  -5 22029.7 526.961   5
   1  -9   5 21032.2 523.363   1
  -1   9  -6 1151.93 63.3375  14
  -1  -9  -6 1218.05 60.4821   5
  -1   9  -7 52.6218 47.9001  14
   1  -9   7 68.9084 49.0750   1
  -1  -9  -7 84.0873 45.7598   5
   1   9   8 3662.45 121.664  29
  -1   9  -8 3234.33 122.621  27
   1  -9   8 3419.44 121.349  22
   1   9   9 4132.87 135.764  29
  -1   9  -9 3763.72 140.181  27
   1   9   9 4093.57 124.410  16
  -1  -9 -10 414.754 58.4824   9
   1   9  10 462.369 57.4086  16
   1   9  11 9892.89 269.906  29
  -1  -9 -11 10276.5 265.649   9
   1   9  11 9830.86 257.597  16
   1   9  12 4506.52 159.605  29
   1   9  12 4487.79 144.814  16
   1   9  13 345.839 78.7357  29
  -1  -9 -13 176.377 63.5804   9
  -1  -9 -13 272.234 71.2680  18
   1   9  14 1900.67 111.637  29
  -1  -9 -14 2090.98 108.385  18
  -1   9 -15 3029.79 152.029  21
   1   9  15 3066.25 135.032  29
  -1  -9 -15 3384.78 132.018  18
   1  -9  15 2989.65 136.585  17
   1   9  16 228.266 76.6316  29
  -1   9 -16 326.910 100.976  21
   1  -9  16 169.002 82.9827  17
  -1  -9 -16 313.107 72.4872  18
   1   9  17 21.6197 73.1546  29
  -1  -9 -17 97.0873 68.6874  18
   1  -9  17 22.4642 75.9515  17
  -1   9 -17 75.4959 97.1728  21
  -1  -9 -18 18.6864 67.1857   8
  -1  -9 -19 1497.34 92.2084   8
  -1   9 -19 1068.21 106.804  21
  -1  -9 -20 1719.37 89.2843   8
  -1  -9 -21 154.582 54.7140   8
  -1  -9 -22 110.546 46.5529   8
  -1   9 -22 41.1286 52.0076  24
  -1   9 -23 138.097 41.3762  24
   1 -11 -22 98.2969 36.7688  23
   1  11 -22 58.4149 44.1429  24
   1 -11 -21-39.8895 48.1444   8
   1 -11 -20 376.653 58.7800   8
   1  11 -20 169.480 77.5067  21
   1 -11 -19 48.4231 59.9954  18
   1  11 -19-18.7517 79.6138  21
   1 -11 -19-14.7096 59.1940   8
   1 -11 -18 76.0713 64.7693  18
  -1  11  18 130.783 66.6941  40
   1  11 -18 58.7235 88.9249  21
   1 -11 -18 92.1651 62.5690   8
   1  11 -16 1528.90 123.703  21
  -1 -11  16 1375.58 109.799  17
   1  11 -15 101.005 99.9743  21
   1 -11 -15 175.447 69.6873   9
   1 -11 -15 137.743 72.6480  18
  -1 -11  15 17.6934 87.5710  17
   1 -11 -14 1553.65 99.4440  18
   1 -11 -14 1491.10 93.3443   9
   1 -11 -13 66.6397 65.5958   9
  -1 -11  13 24.4959 85.5968  17
   1 -11 -12 1.27240 61.9517   9
  -1 -11  12-61.9893 83.8770  17
   1 -11 -11 293.656 61.5742   9
  -1 -11  11 193.764 85.2181  17
   1  11 -10 2267.17 120.906  27
  -1 -11  10 2248.85 116.005  17
   1  11  -9 58.2253 78.7107  27
  -1 -11   9 33.5020 75.5203  17
   1  11  -8 3118.46 124.945  26
   1  11  -8 3027.87 126.336  27
  -1 -11   8 3402.03 124.706  22
  -1 -11   8 3212.92 123.629  17
   1 -11  -7 2431.49 88.9064   5
  -1 -11   7 2476.70 106.950  17
   1  11  -7 2442.55 107.310  27
   1  11  -7 2360.54 105.539  26
  -1 -11   7 2540.71 106.314  22
  -1  11   6 2348.29 100.141  40
   1 -11  -6 2229.01 84.1242   5
  -1 -11   6 2263.35 99.9472  17
   1  11  -6 2105.30 98.0879  27
   1  11  -6 2116.98 98.3644  26
  -1 -11   6 2438.50 97.1291  22
  -1 -11   5 1129.72 57.2311   1
  -1 -11   5 1176.89 79.3048  17
   1  11  -5 1101.38 74.7280  26
  -1 -11   5 1042.57 70.9825  22
   1 -11  -4 3284.43 100.488  23
  -1 -11   4 2746.24 96.5732  22
  -1  11   4 4010.58 108.303  40
  -1 -11   4 2564.32 99.9963  17
   1  11  -4 1870.32 89.2767   4
   1  11  -4 2690.57 98.0612  26
  -1  11   4 2553.20 95.9444  10
  -1 -11   3 1808.98 62.6020   1
   1  11  -3 1746.13 76.4854   4
  -1  11   3 1430.89 63.7485  20
  -1  11   3 1816.63 83.4194  10
  -1 -11   3 1344.56 83.1245  17
   1  11  -2 9586.24 222.466   4
  -1  11   2 9455.99 217.081   4
  -1 -11   2 8594.54 208.197   1
  -1  11   2 8672.53 226.431  10
  -1  11   2 7773.41 212.823  20
  -1  11   1 7306.58 185.851  10
  -1  11   1 7483.53 176.775   4
   1  11  -1 7438.42 178.769   4
  -1  11   0 9264.56 241.281  10
   1  11   0 9938.25 234.214   4
  -1  11   0 9751.34 233.584   4
   1  11   1 1051.60 72.5502  10
  -1  11  -1 1146.85 61.6290  12
  -1  11  -1 1071.38 70.5175   4
  -1  11  -2 15666.6 381.780  12
   1  11   2 16317.3 392.457  10
   1 -11   3 5862.37 167.604  17
  -1 -11  -3 5343.98 152.068  15
  -1  11  -3 6532.67 163.571   4
   1 -11   3 5787.18 151.200   1
   1  11   3 6347.48 168.907  10
  -1 -11  -4 1069.25 67.2463  23
   1 -11   4 836.569 67.9820  22
   1  11   4 725.906 70.6377  40
   1 -11   4 1505.35 62.2979   1
   1 -11   4 1049.55 77.5025  17
  -1 -11  -4 1123.31 59.0880  15
  -1  11  -4 747.258 70.5568  26
   1  11   4 1311.50 74.3747  10
   1 -11   5 2256.77 94.1508  22
   1  11   5 2546.52 103.519  40
   1 -11   5 2494.14 100.917  17
  -1 -11  -5 2425.66 86.7609   5
   1 -11   5 2293.01 82.6927   1
  -1  11  -5 2253.81 99.3184  26
  -1  11  -5 2322.50 99.4805  27
   1  11   5 2527.31 96.3251  10
   1 -11   6 6457.86 182.889  17
   1 -11   6 5972.30 165.432   1
  -1  11  -6 6123.79 183.523  27
  -1  11  -6 6342.78 182.859  26
   1 -11   6 6452.71 184.885  22
   1 -11   7 1855.99 93.3717  17
  -1  11  -7 1895.81 98.1389  27
  -1  11  -7 1880.22 98.8716  26
   1 -11   7 1841.78 94.6112  22
   1 -11   8 14587.8 364.178  17
  -1 -11  -8 14976.6 352.465   5
  -1  11  -8 13903.6 365.264  27
   1 -11   8 14262.1 369.996  22
  -1  11  -9 1141.75 97.2519  27
   1 -11   9 1298.96 91.4561  17
   1 -11  10 2534.23 120.815  17
  -1 -11 -10 2767.39 110.032   9
   1 -11  11 957.411 96.1128  17
  -1 -11 -11 1056.92 77.6239   9
   1 -11  12 201.189 84.2261  17
  -1 -11 -12 235.171 64.3561   9
   1 -11  13 344.384 90.9758  17
  -1 -11 -13 474.376 73.6811  18
  -1 -11 -13 541.851 71.9829   9
   1 -11  14 244.712 85.5207  17
  -1 -11 -14 198.216 70.5983  18
  -1 -11 -14 247.922 68.2505   9
   1 -11  15 53.9556 85.2141  17
  -1 -11 -15 110.352 70.0059  18
  -1 -11 -15-1.43282 65.4692   9
  -1  11 -15-1.55065 98.0614  21
   1 -11  16 348.964 87.9269  17
  -1 -11 -16 582.207 75.7645  18
  -1  11 -16 394.796 100.995  21
  -1 -11 -18 326.866 68.7283  18
   1 -11  18 294.078 76.7997  17
  -1 -11 -18 403.881 69.9490   8
  -1  11 -18 291.820 93.4580  21
   1  11  19 133.088 60.3822  40
  -1  11 -19 103.572 81.3968  21
  -1 -11 -19 83.8607 60.3265   8
  -1  11 -20 94.1139 74.1032  21
  -1 -11 -20 331.770 58.4040   8
  -1 -11 -21 59.1689 46.3215   8
  -1  11 -22-18.9772 42.7250  24
  -1 -11 -22 11.5835 32.8545  23
   1 -13 -21 221.642 38.3716  23
   1 -13 -20-24.4616 43.8156  23
   1 -13 -20 17.3498 45.8528   8
   1 -13 -19 7.60697 49.9493  23
   1  13 -19-49.0630 73.3161  21
   1 -13 -19-38.7248 54.1792   8
   1 -13 -18 442.870 65.6252  18
  -1  13  18 351.871 61.9162  40
   1  13 -18 289.054 87.2328  21
   1 -13 -18 550.579 66.5455   8
   1  13 -17 547.682 98.0929  21
   1 -13 -17 828.224 75.7392  18
  -1  13  17 605.802 74.8751  40
   1 -13 -16 2371.60 108.045   9
  -1 -13  16 1528.94 111.962  17
  -1 -13  15 436.105 90.8244  17
   1 -13 -15 460.156 74.4068  18
  -1  13  15 475.731 82.9113  40
  -1 -13  14 623.160 97.7894  17
  -1  13  14 790.989 91.8706  40
   1 -13 -14 736.691 81.8224  18
   1 -13 -14 742.482 80.3973   9
  -1 -13  13 376.346 95.3992  17
  -1  13  13 454.170 87.6263  40
   1 -13 -13 420.455 72.7696   9
  -1 -13  12 1398.25 112.581  17
  -1  13  12 1475.65 106.536  40
   1 -13 -12 1761.55 95.9540   9
  -1 -13  11 853.295 104.630  17
  -1  13  11 1020.84 98.7161  40
   1 -13 -11 937.251 80.3049   9
  -1 -13  10 618.671 98.1575  17
  -1  13  10 546.213 89.9783  40
   1  13 -10 475.393 97.8225  27
   1 -13 -10 700.971 74.9907   9
   1  13  -9 4413.02 168.139  27
  -1  13   9 4278.33 163.742  40
  -1  13   8 2722.20 125.728  40
   1  13  -8 2869.10 133.578  27
   1  13  -8 2638.56 127.123  26
  -1 -13   8 2901.60 129.750  22
  -1  13   7 8181.35 234.097  40
  -1 -13   7 8120.27 233.228  17
   1  13  -7 8109.74 232.157  27
   1  13  -7 7615.43 229.402  26
  -1 -13   7 7961.38 232.220  22
   1 -13  -7 8268.86 231.812  23
  -1  13   6 708.926 82.3920  40
   1 -13  -6 723.111 64.6799   5
  -1 -13   6 631.733 87.4872  17
   1  13  -6 637.565 84.3974  27
   1  13  -6 624.326 83.2511  26
  -1 -13   6 572.007 73.9717  22
   1 -13  -6 750.028 72.4806  23
  -1  13   5 5205.13 176.742  40
   1 -13  -5 5601.14 161.434   5
  -1 -13   5 5462.03 178.262  17
   1  13  -5 5406.01 175.652  27
   1  13  -5 5261.11 172.397  26
  -1 -13   5 5342.67 173.789  22
   1 -13  -5 5796.68 172.409  23
  -1 -13   4 3219.20 123.623  22
   1 -13  -4 3558.05 125.498  23
  -1  13   4 2983.12 125.045  40
  -1 -13   4 3128.01 126.093  17
   1  13  -4 3041.13 123.226  26
  -1  13   4 3513.22 123.835  10
   1 -13  -3 2401.71 101.142  23
   1  13  -3 2299.09 97.5051   4
  -1  13   3 2364.63 95.3289   4
   1  13  -3 2491.74 104.948  26
  -1  13   3 2282.39 101.307  10
   1  13  -2 128.268 61.5130   4
  -1  13   2 172.008 61.5096   4
  -1  13   2 118.635 63.9187  40
   1  13  -2 154.219 59.0933  40
   1 -13  -2 126.522 53.9209  23
  -1  13   2 159.867 63.6847  10
   1  13  -1 10184.3 245.323   4
  -1  13   1 9737.26 241.143   4
   1  13  -1 8729.74 252.219  40
  -1  13   1 9350.58 253.287  40
   1 -13  -1 9125.85 251.397  23
  -1  13   1 9504.93 250.314  10
  -1  13   0 13883.2 293.963   4
   1  13   0 14067.8 295.277   4
   1  13   0 9783.73 295.964  40
  -1  13   0 9467.21 294.944  40
  -1 -13   0 10623.6 297.553  23
   1 -13   0 10949.8 298.455  23
  -1  13   0 11909.1 298.025  10
   1  13   0 12511.6 301.105  10
  -1  13  -1 3021.52 109.154   4
   1  13   1 3096.89 111.390   4
  -1  13  -1 3478.31 120.515  40
   1  13   1 3412.54 121.904  40
  -1 -13  -1 3133.20 114.595  23
   1  13   1 2943.14 115.279  10
  -1  13  -1 3182.49 118.270  10
  -1 -13  -2 2242.89 95.2211  23
   1  13   2 2445.58 104.002  40
  -1  13  -2 2194.43 98.2781  40
   1  13   2 2194.63 92.2886   4
  -1  13  -2 2151.44 95.6521   4
  -1  13  -2 2319.03 99.2104  26
   1  13   2 2179.95 98.7289  10
  -1 -13  -3 161.114 55.4613  23
   1 -13   3 142.571 68.7941  17
   1  13   3 138.332 67.1508  40
  -1  13  -3 114.783 63.5820  26
   1  13   3 297.727 67.2452  10
  -1 -13  -4 2841.65 113.758  23
   1 -13   4 3081.14 114.118  22
   1  13   4 2973.08 119.731  40
   1 -13   4 2939.68 118.031  17
  -1  13  -4 2923.78 117.740  26
   1  13   4 2735.11 112.964  10
   1  13   5 36.0934 70.4984  40
  -1 -13  -5 13.7117 53.7051   5
   1 -13   5-8.03706 74.9262  17
  -1  13  -5 30.5124 72.6547  27
  -1  13  -5 56.1480 70.7936  26
   1 -13   5 75.6585 61.2677  22
  -1 -13  -5 66.2692 52.5292  23
   1  13   6 776.206 82.8277  40
  -1 -13  -6 519.665 64.1445   5
   1 -13   6 685.548 83.3571  17
  -1  13  -6 673.318 82.9048  26
  -1  13  -6 743.616 85.6833  27
  -1 -13  -6 724.838 72.6141  23
   1 -13   6 737.969 79.2247  22
   1  13   7 7090.19 216.702  40
  -1 -13  -7 7223.90 199.953   5
   1 -13   7 7358.09 214.600  17
  -1  13  -7 6955.52 212.799  26
  -1  13  -7 6783.87 211.651  27
   1 -13   7 7144.37 215.100  22
   1  13   8 6893.77 213.723  40
  -1  13  -8 6614.65 213.615  27
   1 -13   8 6814.53 212.908  22
  -1  13  -9 1679.85 115.729  27
   1 -13   9 1659.45 113.375  17
   1  13   9 1551.72 110.186  40
  -1 -13 -10 805.021 78.0495   9
   1 -13  10 837.664 98.7131  17
  -1 -13 -11 79.6675 62.9537   9
   1 -13  11 108.660 89.5679  17
  -1 -13 -12 532.533 72.5249   9
   1 -13  12 530.459 97.1488  17
  -1 -13 -13 195.162 66.8642   9
   1 -13  13 198.145 93.8275  17
  -1 -13 -13 223.418 69.7475  18
  -1 -13 -14 363.232 71.7995   9
  -1 -13 -14 201.025 70.1293  18
   1 -13  14 188.351 91.7156  17
   1 -13  15 471.870 95.1278  17
  -1 -13 -15 529.626 72.9717  18
   1  13  15 397.806 86.0920  40
  -1 -13 -16 431.622 70.2160   9
   1 -13  16 255.698 88.0240  17
  -1 -13 -16 344.531 68.0466  18
  -1  13 -17 227.348 91.7991  21
  -1 -13 -17 293.230 65.7293  18
   1 -13  17 169.543 78.2009  17
   1  13  17 237.807 72.2589  40
  -1 -13 -18-41.5978 55.6846  18
   1  13  18 0.94925 58.8535  40
  -1 -13 -18-80.2804 57.9594   8
  -1  13 -18 55.9030 79.8841  21
  -1 -13 -19 46.4579 52.9372   8
  -1  13 -19 9.56640 71.8052  21
  -1 -13 -19 28.0625 49.3248  23
  -1 -13 -20 15.4917 44.1781   8
  -1 -13 -20 20.2411 42.4667  23
  -1 -13 -21 17.4331 33.9873  23
   1 -15 -20 75.4826 31.2865  23
   1 -15 -19-24.5725 44.1916   8
   1  15 -19-22.4430 59.7264  21
   1 -15 -19 14.8612 40.1064  23
   1 -15 -18 359.428 52.8786  18
   1  15 -18 184.779 74.5270  21
   1 -15 -18 297.664 54.3724  23
   1 -15 -18 392.776 56.0968   8
   1  15 -17 88.2768 79.5709  21
   1 -15 -17 113.314 56.5228  23
   1 -15 -17 139.429 55.7153  18
  -1  15  17 146.095 59.8010  40
   1 -15 -16 575.450 66.8899  18
  -1  15  16 441.859 73.1946  40
   1 -15 -16 524.701 70.0210  23
   1  15 -16 416.810 90.1580  21
   1 -15 -16 558.346 68.0748   9
   1 -15 -15 233.437 63.3861  18
  -1  15  15 142.391 73.5502  40
   1  15 -15 252.052 93.5449  21
   1 -15 -15 109.549 66.2927  23
   1 -15 -15 175.344 62.7125   9
   1 -15 -14 336.841 69.2222   9
   1 -15 -13 13.5634 67.8703  23
   1 -15 -13 8.71283 65.3049  18
  -1 -15  13 49.4375 86.1989  17
  -1  15  13-45.4209 81.5162  40
  -1 -15  12 613.270 101.611  17
  -1  15  12 761.176 93.6510  40
   1 -15 -12 799.829 85.5795  23
   1 -15 -12 768.088 78.2881   9
  -1 -15  11 52.0500 91.6946  17
  -1  15  11 26.5265 80.7954  40
   1 -15 -11 35.7562 70.9227  23
   1 -15 -11 37.7521 67.1561   9
  -1 -15  10 181.650 93.8301  17
  -1  15  10 150.528 86.5140  40
   1 -15 -10 169.768 72.7153  23
   1 -15 -10 308.387 68.8034   9
  -1 -15   9 2094.04 126.880  17
  -1  15   9 2263.48 124.622  40
   1  15  -9 1976.66 129.170  27
   1 -15  -9 2129.37 111.701  23
  -1 -15   8 1189.99 109.833  17
   1  15  -8 924.649 107.177  27
  -1 -15   8 1065.41 101.363  22
   1 -15  -8 1137.52 89.4862  23
  -1  15   8 995.415 102.014  40
   1  15  -7 3151.42 141.958  27
   1  15  -7 2981.04 139.126  26
  -1 -15   7 2974.04 138.872  22
   1 -15  -7 3232.92 132.963  23
  -1  15   7 3147.04 138.338  40
   1  15  -6 1262.85 104.129  27
   1  15  -6 1346.76 103.844  26
  -1 -15   6 1216.26 98.7746  22
   1 -15  -6 1388.11 90.9307  23
  -1  15   6 1244.92 103.037  40
   1  15  -5 743.820 92.5090  27
   1  15  -5 724.975 92.1856  26
   1 -15  -5 763.784 77.2376  23
  -1 -15   5 730.890 87.6508  22
   1  15  -4 938.764 91.4329  26
   1 -15  -4 884.565 82.7050  23
  -1 -15   4 998.310 88.4661  22
  -1  15   4 825.901 88.3545  40
  -1 -15   3 1422.76 94.6691  22
   1 -15  -3 1426.18 89.7392  23
   1  15  -3 1488.28 98.6713  26
  -1  15   3 1133.93 91.1198  10
   1 -15  -2 2288.34 111.382  23
   1  15  -2 2352.09 113.091  26
   1  15  -2 2642.59 115.491  10
  -1  15   2 2743.16 114.560  10
  -1  15   2 1958.71 113.140  40
   1  15  -1 3213.80 132.635  10
  -1  15   1 3403.17 134.553  10
   1  15  -1 3443.47 133.301  40
   1  15   0 6367.14 180.055  10
  -1  15   0 6566.60 182.798  10
   1  15   0 4813.13 176.496  40
  -1  15   0 4639.16 173.397  40
  -1  15  -1 5382.48 167.735  26
   1  15   1 5093.51 166.810  10
  -1  15  -1 4805.16 163.703  10
   1  15   1 5160.31 170.669  40
  -1  15  -1 4932.37 169.530  40
  -1 -15  -2 1976.59 100.311  23
  -1  15  -2 1992.45 108.985  26
   1  15   2 2263.78 106.488  10
  -1  15  -2 1968.48 105.048  10
   1  15   2 1823.94 107.317  40
  -1 -15  -3 36.6156 59.1232  23
   1 -15   3 42.1914 72.6711  22
  -1  15  -3 90.8616 77.1926  26
  -1  15  -3 111.538 78.1020  10
   1  15   3 94.3172 74.4286  10
   1  15   3 49.5674 74.0425  40
  -1 -15  -4 1055.56 84.3297  23
   1 -15   4 1224.84 91.7379  22
   1  15   4 991.883 96.0640  40
  -1  15  -4 1183.07 97.7512  27
  -1  15  -4 1280.53 96.3644  26
   1  15   4 1089.14 87.6138  10
   1  15   5 905.360 94.0382  40
  -1 -15  -5 741.687 73.7474   5
  -1  15  -5 901.482 94.8581  27
  -1  15  -5 869.760 93.2936  26
   1 -15   5 912.769 88.1132  22
  -1 -15  -5 944.329 79.9047  23
   1  15   6 1013.12 100.702  40
  -1 -15  -6 1190.58 80.5954   5
   1 -15   6 1274.06 105.750  17
  -1  15  -6 1080.69 104.802  27
  -1  15  -6 1038.04 101.863  26
  -1 -15  -6 1204.71 88.4723  23
   1 -15   6 1028.78 91.5002  22
   1 -15   7 1743.00 117.743  17
   1  15   7 1675.16 115.453  40
  -1  15  -7 1511.14 112.315  26
  -1  15  -7 1665.63 115.052  27
   1 -15   7 1549.53 103.963  22
  -1 -15  -7 1582.85 96.4720  23
   1 -15   8 525.733 102.680  17
   1  15   8 536.663 94.1135  40
  -1  15  -8 501.501 99.2105  27
   1 -15   8 333.993 84.3577  22
  -1 -15  -8 480.383 78.8529  23
   1 -15   9 189.225 93.2060  17
   1  15   9 315.076 86.6270  40
  -1  15  -9 288.909 100.484  27
  -1 -15  -9 202.951 74.7120  23
   1  15  10 1283.97 109.859  40
  -1 -15 -10 1537.27 101.790  23
  -1 -15 -10 1689.43 96.1278   9
   1 -15  10 1422.90 115.130  17
   1  15  11 168.105 88.2617  40
  -1 -15 -11 233.870 75.9447  23
  -1 -15 -11 258.052 69.9597   9
   1 -15  11 190.778 92.1661  17
   1  15  12 410.025 89.7760  40
  -1 -15 -12 288.147 72.1464  23
  -1 -15 -12 284.181 68.7364   9
   1 -15  12 265.561 94.0719  17
  -1 -15 -13 56.7678 67.8336  23
   1  15  13 156.120 83.0201  40
  -1 -15 -13 73.0547 66.6294  18
   1 -15  13 84.5829 91.7486  17
  -1 -15 -14 152.541 64.4462   9
  -1 -15 -14 162.357 63.6665  18
   1  15  15 92.8953 74.0283  40
  -1  15 -15 4.03415 90.9698  21
  -1 -15 -15 54.2344 64.6679  23
  -1 -15 -15 3.76484 61.1048   9
  -1 -15 -15 42.3106 57.3735  18
   1 -15  15-9.48444 83.5263  17
   1  15  16 1249.65 90.6290  40
  -1  15 -16 1037.64 106.258  21
  -1 -15 -16 1630.08 93.0829  23
  -1 -15 -16 2257.10 95.7506   9
  -1 -15 -16 1735.19 87.6345  18
   1  15  17 172.244 63.0559  40
  -1  15 -17 90.0931 79.3903  21
  -1 -15 -17 278.229 59.3724  23
   1  15  18 42.8722 50.6591  40
  -1 -15 -18 118.658 51.6193   8
  -1 -15 -18 23.5868 47.5995  23
  -1  15 -18 15.4239 70.6882  21
  -1  15 -19 149.097 62.1117  21
  -1 -15 -19 221.172 44.3871  23
  -1 -15 -20 49.6233 29.8347  23
   1 -17 -18 131.290 42.6015   8
   1  17 -18 113.060 52.8820  21
   1 -17 -18 111.815 37.4775  23
   1 -17 -17 1243.09 65.6243   8
   1 -17 -17 962.618 61.9404  23
   1 -17 -16 451.585 59.0040  23
   1  17 -16 299.981 76.8410  21
  -1  17  15 283.907 65.6450  40
   1 -17 -15 238.742 61.1135  23
   1  17 -15 113.956 82.6286  21
   1 -17 -15 239.782 58.5375   9
  -1  17  14 85.2841 68.4646  40
  -1  17  14 214.746 56.9606   6
   1 -17 -14 197.008 58.5355  18
   1 -17 -14 170.333 65.5040  23
   1 -17 -14 262.670 62.8486   9
   1 -17 -13 48.6182 60.5617  18
   1 -17 -13 29.6095 64.7732  23
   1 -17 -13-13.6947 59.0836   9
  -1  17  13 13.6714 74.9411  40
   1 -17 -12 45.1974 61.3564   9
   1 -17 -11 13.4798 69.5513  23
   1 -17 -11 38.8120 62.7002   9
  -1  17  11 51.8017 79.6412  40
   1 -17 -10 1931.90 111.140  23
  -1  17  10 1510.79 113.559  40
   1  17  -9 728.641 110.840  27
   1 -17  -9 648.254 86.1909  23
  -1  17   9 861.988 100.125  40
   1  17  -8 1969.57 131.032  27
  -1  17   8 1763.18 121.284  40
   1  17  -7 2231.04 131.100  26
   1  17  -7 2234.90 133.930  27
   1 -17  -7 2170.41 120.092  23
  -1 -17   7 2159.27 127.615  22
  -1  17   7 2421.96 128.991  40
   1  17  -6 4270.20 173.829  26
   1  17  -6 4952.95 179.009  27
  -1 -17   6 4995.06 172.392  22
   1 -17  -6 4503.06 166.847  23
   1 -17  -5 2640.57 128.735  23
  -1 -17   5 2588.12 129.891  22
   1  17  -5 2589.25 134.629  27
   1  17  -5 2558.68 136.306  26
  -1 -17   4 12497.3 342.640  22
   1 -17  -4 12180.2 342.644  23
   1 -17  -4 13192.6 328.324   5
   1  17  -4 12559.8 341.022  26
   1  17  -4 12925.6 341.912  27
  -1 -17   3 1509.99 110.094  22
   1  17  -3 1730.49 118.398  26
   1  17  -3 1790.48 123.605  27
  -1 -17   2 7350.19 220.135  22
  -1  17   2 7965.98 222.959  10
   1  17  -2 7671.88 224.998  10
  -1  17   1 8246.35 253.068  40
   1  17  -1 8475.75 250.889  26
   1  17  -1 8022.99 247.425  10
  -1  17   1 8978.68 249.594  10
   1  17   0 5791.95 163.453   4
  -1  17   0 2720.04 154.296  40
   1  17   0 2933.15 153.592  40
  -1  17   0 4060.56 159.735  26
   1  17   0 4606.25 162.519  10
  -1  17   0 4992.19 165.307  10
   1  17   1 3659.95 149.859   4
   1  17   1 4149.23 168.324  40
  -1  17  -1 4817.59 167.313  26
   1  17   1 3829.41 157.210  10
  -1  17  -1 4469.85 163.426  10
   1 -17   2 2191.34 125.024  22
   1  17   2 3334.89 124.397   4
   1  17   2 1218.29 121.567  40
  -1  17  -2 2244.89 127.855  26
  -1  17  -2 2147.93 130.614  27
  -1  17  -2 2845.47 131.614  10
   1  17   2 2875.40 129.011  10
   1 -17   3 554.486 88.6493  22
   1  17   3 427.955 87.2594   4
  -1 -17  -3 298.528 72.7562   5
   1  17   3 510.756 97.7104  40
  -1  17  -3 699.418 97.4187  26
  -1  17  -3 669.194 101.803  27
   1  17   3 390.837 86.3836  10
  -1  17  -3 667.119 94.4035  10
   1 -17   4 787.384 93.8666  22
  -1 -17  -4 647.387 83.7611  23
  -1 -17  -4 576.399 78.0315   5
   1  17   4 736.363 100.948  40
  -1  17  -4 721.080 100.174  27
  -1  17  -4 728.404 101.994  26
  -1  17  -4 575.213 92.9912  10
   1 -17   5 237.607 86.9415  22
  -1 -17  -5 163.234 72.0272  23
  -1 -17  -5 185.269 69.7754   5
  -1  17  -5 249.071 99.0079  27
  -1  17  -5 231.690 94.4788  26
  -1  17  -5 200.896 90.2711  10
   1  17   5 138.558 90.2810  40
   1 -17   6 184.945 86.1727  22
  -1 -17  -6 173.039 76.9590  23
  -1  17  -6 169.750 97.1026  27
  -1  17  -6 150.607 94.9469  26
  -1  17  -6 202.232 89.2579  10
   1  17   6 172.784 86.6209  40
  -1 -17  -7 589.999 83.1074  23
   1 -17   7 588.602 93.8115  22
  -1  17  -7 745.433 105.855  27
  -1  17  -7 680.252 94.0838  10
   1  17   7 565.848 95.7234  40
  -1  17  -8 946.400 112.907  27
  -1 -17  -8 1097.06 95.4704  23
   1  17   8 908.642 106.145  40
  -1 -17  -9 469.078 77.8992  23
   1  17   9 507.127 96.6400  40
  -1 -17 -10 689.417 80.6808  23
   1  17  10 514.718 93.1941  40
  -1 -17 -11-74.7610 68.6267  23
  -1 -17 -11 47.6259 60.9038   9
   1  17  11-14.8321 83.6591  40
  -1 -17 -12 986.085 78.9936  18
  -1 -17 -12 1086.50 81.4290   9
  -1 -17 -13 8.00038 64.4590  23
  -1 -17 -13-22.1047 58.0928   9
   1  17  13 99.0963 79.5225  40
  -1 -17 -14 1727.79 94.4472  23
  -1 -17 -14 2178.16 95.7411   9
  -1  17 -15 435.839 86.5349  21
  -1 -17 -15 484.174 65.3584  23
  -1 -17 -15 668.638 65.2129   9
   1  17  15 432.041 71.1219  40
  -1 -17 -16 730.601 63.3470  23
  -1  17 -16 507.263 81.2466  21
   1  17  16 561.587 65.0204  40
  -1  17 -17-31.6533 64.3038  21
  -1 -17 -17-18.1123 43.7728  23
  -1 -17 -17-24.6502 46.1873   8
  -1 -17 -18-18.3958 36.2087  23
  -1  17 -18-16.3663 51.6373  21
   1  19 -16 50.7565 51.9800  21
   1 -19 -16 70.4317 39.2497   8
   1  19 -15 371.412 67.4251  21
   1 -19 -15 617.515 56.2795  23
   1 -19 -14 50.3299 50.5293  23
   1  19 -14 72.3706 70.6133  21
   1 -19 -14 98.4146 49.1664   9
  -1  19  14 88.2212 56.4185  40
   1 -19 -13 86.2378 55.7254  23
   1 -19 -13 25.7333 50.0126   9
  -1  19  13-17.2424 61.5045  40
   1 -19 -12 110.628 58.6026  23
   1 -19 -12 110.174 55.6190   9
  -1  19  12 75.0334 69.0411  40
   1 -19 -11 82.3922 63.6410  23
   1  19 -11 90.8720 72.4190  10
   1 -19 -11 126.714 56.8851   9
  -1  19  11 94.4563 72.8527  40
   1 -19 -10 111.667 63.3145  23
   1  19 -10 71.0863 77.2063  10
   1 -19 -10 112.962 60.2216   9
  -1  19  10 59.8029 75.5125  40
   1 -19  -9 513.683 69.3712   9
   1  19  -9 375.142 84.1466  10
   1 -19  -8-5.98389 71.8955  23
   1  19  -8 21.2996 95.1300  27
   1  19  -8 16.9695 80.8938  10
   1  19  -7 409.587 96.6275  27
  -1 -19   7 395.594 87.6928  22
   1 -19  -7 427.852 77.2546  23
  -1  19   7 353.082 87.1865  40
   1  19  -6 112.811 95.9531  27
  -1 -19   6 121.102 82.2457  22
  -1  19   6-1.55452 85.3065  40
  -1 -19   5 281.254 79.1681  22
   1  19  -5 287.197 92.8989  26
   1  19  -5 204.666 96.6428  27
   1  19  -5 250.257 87.3207  10
  -1  19   5 164.945 88.7647  40
  -1 -19   4 193.690 82.8894  22
  -1  19   4 27.3950 80.3740  40
   1  19  -4 106.397 91.0053  26
   1  19  -4 104.910 92.6857  27
  -1  19   4 60.0716 83.4675  26
   1  19  -4 182.165 89.1385  10
  -1 -19   3 23.2056 77.4761  22
   1 -19  -3-10.0609 68.2444   5
  -1  19   3-23.1615 84.2217  40
   1  19  -3-18.5971 91.7909  26
   1  19  -3-52.5143 93.1258  27
  -1  19   3 36.2384 84.8790  26
   1  19  -3 44.0916 84.9834  10
  -1 -19   2 396.291 84.5494  22
   1 -19  -2 274.436 72.5510   5
  -1  19   2 158.199 87.6594  26
   1  19  -2 371.218 94.6363  26
   1  19  -2 355.564 97.0296  27
   1  19  -2 476.278 93.2175  10
  -1  19   2 222.988 89.2478  40
  -1 -19   1 512.691 91.2051  22
  -1  19   1 587.655 92.8043  10
   1  19  -1 466.352 92.8453  10
  -1  19   1 742.241 98.4171  26
   1  19  -1 520.044 97.5764  26
  -1 -19   0 606.398 88.5141  22
   1 -19   0 663.370 95.6917  22
  -1  19   0 899.746 98.6400  10
   1  19   0 751.643 98.0238  10
  -1  19   0 580.744 99.1657  27
   1  19   0 546.462 98.7743  26
  -1  19   0 484.425 95.2327  26
   1 -19   1 1273.38 102.551  22
  -1  19  -1 1157.82 105.649  26
   1  19   1 1091.69 105.491  26
  -1  19  -1 1115.36 108.206  27
  -1  19  -1 1253.43 105.979  10
   1  19   1 1119.45 100.608  10
   1 -19   2 821.829 94.6897  22
  -1 -19  -2 768.749 80.3958   5
   1  19   2 691.854 95.6538  40
  -1  19  -2 914.489 103.341  27
  -1  19  -2 1063.83 106.550  26
   1  19   2 838.818 100.231  26
  -1  19  -2 898.126 96.2712  10
   1 -19   3 396.085 88.1357  22
  -1 -19  -3 570.189 78.6507   5
   1  19   3 457.327 89.9733  40
  -1  19  -3 511.962 98.1532  26
  -1  19  -3 490.446 97.6159  27
  -1  19  -3 530.890 91.3509  10
   1 -19   4 28.3459 75.4202  22
  -1 -19  -4-6.70105 65.5406   5
  -1  19  -4 58.7651 91.8979  27
  -1  19  -4-12.9125 93.1788  26
  -1  19  -4-61.5989 89.1112  10
   1  19   4 81.0377 86.8328  40
   1 -19   5 76.0432 84.1568  22
  -1  19  -5 8.45044 92.9369  27
  -1  19  -5 54.4414 88.2143  26
  -1  19  -5 83.4275 85.2187  10
   1  19   5-11.0992 84.3723  40
  -1  19  -6 435.443 96.7106  27
   1 -19   6 369.472 83.4768  22
   1  19   6 374.869 91.8787  40
  -1  19  -7 249.677 97.2200  27
   1 -19   7 282.617 81.3767  22
  -1 -19  -7 207.297 72.7927  23
   1  19   7 249.345 87.7645  40
  -1  19  -8 38.8255 79.1084  10
  -1 -19  -9 934.367 80.1491   9
  -1  19  -9 736.263 88.7428  10
  -1 -19 -10 43.2129 64.0063  23
  -1 -19 -10 87.4312 57.2938   9
  -1  19 -10 47.5246 74.4619  10
   1  19  10 28.4278 78.6711  40
  -1 -19 -11-21.3423 61.3095  23
  -1 -19 -11 7.86611 53.5176   9
   1  19  11 55.1370 72.8164  40
  -1 -19 -12 29.9423 57.6244  23
  -1 -19 -12 34.0048 53.8314   9
   1  19  12 52.0608 69.1260  40
  -1 -19 -13 156.671 55.4752  23
  -1 -19 -13 113.759 52.1913   9
   1  19  13 19.8280 62.4063  40
  -1  19 -14 30.8173 69.2625  21
  -1 -19 -14 71.2074 49.5948  23
  -1 -19 -14 48.6750 47.6527   9
   1  19  14 13.4218 56.0270  40
  -1 -19 -15 216.597 47.5673  23
  -1  19 -15 160.194 62.5423  21
  -1 -19 -15 268.172 45.2048   9
   1  19  15 121.773 50.3959  40
  -1  19 -16 62.9371 52.9036  21
  -1 -19 -16 133.100 37.9609   8
   1  21 -14-22.3694 45.5522  21
   1  21 -13-30.8209 56.6645  21
   1 -21 -13-28.5334 38.7352   9
   1 -21 -12 70.1749 43.2916   9
  -1  21  12 2.18259 50.6732  40
   1 -21 -11 39.3522 47.7896   9
  -1  21  11-56.4210 58.4001  40
   1 -21 -10 110.917 50.5726   9
  -1  21  10 43.6464 63.7511  40
   1 -21  -9 428.060 59.2559   9
   1  21  -9 349.199 75.1143  10
  -1  21   9 187.000 71.5276  40
   1 -21  -8 186.970 57.5484   9
   1  21  -8 161.881 74.9446  10
  -1  21   8 166.842 73.0108  40
   1  21  -7 64.7848 77.1920  10
  -1  21   7 27.8492 74.7054  40
   1  21  -6 148.006 91.0905  27
  -1  21   6 183.109 75.4547  26
   1  21  -6 225.246 80.5398  10
  -1  21   6 21.3586 77.2667  40
  -1 -21   5 382.417 84.3408  22
   1  21  -5 509.301 86.5565  10
  -1  21   5 355.647 84.7667  26
   1  21  -5 503.441 96.5449  27
   1  21  -4-31.4074 77.8702  10
  -1  21   4-44.0756 80.7342  26
  -1  21   4 68.0525 81.3585  27
   1  21  -3 983.142 97.0631  10
  -1  21   3 1079.65 99.6971  27
   1  21  -2 25.5461 78.7779  10
   1  21  -1 20.6068 77.6581  10
   1 -21  -1 30.0139 65.8595   5
  -1 -21   1-5.64845 67.5001   5
  -1 -21   0 5.70032 67.0607   5
   1 -21   0 47.2245 65.4682   5
  -1 -21  -1 95.3479 68.6252   5
  -1  21  -2 172.569 80.3224  10
  -1 -21  -2 185.545 68.5525   5
  -1  21  -3 406.340 85.3554  10
  -1  21  -4 175.988 92.0271  27
   1  21   4 98.0469 82.5739  26
  -1  21  -4 118.438 78.7455  10
   1 -21   5 31.7652 76.9407  22
   1  21   5 140.091 79.0735  26
  -1  21  -5 32.1004 90.0411  27
  -1  21  -5 20.5858 78.0816  10
   1  21   5-5.53170 78.5363  40
   1  21   6 209.647 78.1151  26
  -1  21  -6 87.9866 89.8667  27
  -1  21  -6 184.427 78.5012  10
   1  21   6 89.9002 78.2035  40
   1  21   7 191.119 76.4776  26
  -1  21  -7 276.308 76.2764  10
   1  21   7 80.9332 78.3148  40
   1  21   8 23.2116 69.7907  26
  -1  21  -8 92.4514 70.5150  10
  -1 -21  -8 19.4974 53.6084   9
   1  21   8 20.2790 72.0575  40
  -1 -21  -9 159.049 53.5257   9
   1  21   9 196.645 70.0621  40
  -1 -21 -10-3.63589 47.5941   9
   1  21  10-21.0107 63.0657  40
  -1 -21 -11 11.7502 44.8466   9
   1  21  11-32.5925 58.5070  40
  -1 -21 -12 14.1922 41.5375   9
   1  21  12 40.1940 52.2820  40
  -1  21 -13 39.1657 57.8852  21
  -1 -21 -13-4.43099 36.7914   9
   1  21  13 4.84750 43.7421  40
  -1  21 -14-0.52677 45.0916  21
   1 -23 -11 33.4503 35.0352  22
   1  23 -11 45.6007 44.3211  21
   1 -23 -10 66.1477 38.0139   9
   1 -23 -10 111.183 44.0875  22
   1 -23  -9 220.725 42.5105   9
   1 -23  -9 143.703 51.1668  22
   1 -23  -8 249.628 47.8500   9
   1 -23  -8 307.358 57.7947  22
   1 -23  -7 221.148 49.5331   9
   1 -23  -7 196.200 58.4103  22
   1 -23  -6 118.479 49.0592   9
   1 -23  -6 170.351 60.5471  22
   1 -23  -5 78.6695 62.0534  22
   1  23  -4-1.03817 77.5246  27
   1 -23  -4 48.6271 63.2691  22
   1  23  -3 32.0664 79.5736  27
  -1  23   3 107.933 72.1036  26
  -1 -23   3 80.9065 67.2510  22
   1 -23  -3-7.75172 64.6777  22
  -1  23   2-3.96944 72.6310  26
   1  23  -2-93.3123 81.7939  27
  -1  23   2 23.7640 73.9178  27
   1 -23  -2-58.1810 65.1022  22
  -1 -23   2 72.2994 68.7968  22
  -1  23   1 790.023 90.0591  26
   1  23  -1 970.095 96.1234  27
   1  23  -1 860.853 94.8145  26
  -1  23   1 838.761 89.0449  27
   1 -23  -1 873.172 84.2515  22
  -1 -23   1 870.838 84.5324  22
  -1  23   0 367.316 85.5451  26
   1  23   0 497.497 87.4125  27
   1  23   0 396.820 85.6601  26
  -1  23   0 540.534 87.1208  27
  -1 -23   0 376.323 74.3016  22
   1 -23   0 315.033 74.8763  22
   1  23   1 469.327 86.4456  27
   1  23   1 506.687 86.3563  26
  -1  23  -1 524.335 87.1970  27
   1 -23   1 600.913 81.1484  22
  -1 -23  -1 563.190 75.4616  22
  -1  23  -2 299.010 84.1754  27
   1  23   2 169.720 79.1382  27
   1  23   2 223.714 79.1388  26
   1 -23   2 233.037 72.2147  22
  -1 -23  -2 230.452 71.1156  22
   1  23   3 21.6734 71.7718  27
  -1  23  -3-10.2905 77.8705  27
   1  23   3 42.3275 74.2384  26
   1 -23   3-36.1619 68.1203  22
  -1 -23  -3-28.5007 65.9505  22
   1  23   4 76.3859 72.1111  26
  -1 -23  -4 163.577 64.4668  22
   1  23   5 48.3275 66.7118  26
  -1 -23  -5-44.0075 60.2116  22
  -1 -23  -6 82.5096 46.7316   9
  -1 -23  -6 46.4193 58.2152  22
  -1 -23  -7 165.509 46.2202   9
  -1 -23  -7 152.150 57.4378  22
  -1 -23  -8-12.0981 41.3640   9
  -1 -23  -8 63.9885 53.1081  22
  -1 -23  -9 87.1687 38.8740   9
  -1 -23  -9 108.446 48.6319  22
  -1 -23 -10 30.8372 36.0389   9
  -1 -23 -10 34.2121 41.7309  22
  -1 -23 -11-19.0268 34.2902  22
  -1  23 -11 0.50524 45.6739  21
   1 -25  -6-37.1189 35.9234  22
   1 -25  -5-16.9021 38.6214  22
   1 -25  -4 29.3827 43.1471  22
   1 -25  -3 68.6103 39.0644   9
   1 -25  -3 25.9234 48.3295  22
   1 -25  -2 285.543 53.7154  22
   1 -25  -1 253.807 55.4400  22
   1 -25   0 901.269 70.4514  22
  -1 -25   0 901.592 69.9732  22
  -1 -25  -1 180.213 54.4222  22
  -1 -25  -2 879.973 64.5048  22
  -1 -25  -3 5.19005 38.2266   9
  -1 -25  -3-42.8909 49.0798  22
  -1 -25  -4 197.928 44.7878  22
  -1 -25  -5 49.5862 39.2594  22
  -1 -25  -6 136.024 36.8708  22
  -2   0  23-8.66211 43.1276  16
   2   0 -23 42.0515 59.9842  24
   2   0 -22 1089.36 87.4082  24
  -2   0  22 983.620 67.8868  16
   2   0 -21 19.7403 73.7802  24
  -2   0  21 7.49002 56.1171  29
   2   0 -20 6861.92 213.660   8
   2   0 -19 23.1307 83.4845  24
  -2   0  19 85.4177 74.0118  29
   2   0 -18 17180.9 470.891  24
  -2   0  18 17903.5 462.727  29
   2   0 -17 73.2595 96.4472   7
   2   0 -17 10.1851 82.9138  24
   2   0 -17 33.2681 80.1823   8
   2   0 -16 9053.72 250.636   7
   2   0 -16 8720.67 255.043   8
   2   0 -15 35.0878 80.5035   7
   2   0 -15 31.7210 67.6712  18
   2   0 -15 53.3858 67.0824   8
   2   0 -14 42661.0 1001.50  21
   2   0 -14 43972.4 1000.23   8
   2   0 -14 44573.5 989.738   7
   2   0 -14 40860.2 998.421  18
   2   0 -13 2.08927 68.9096   7
   2   0 -13-55.4503 73.7434  21
   2   0 -13 12.3470 56.4826  18
   2   0 -13 48.4356 58.2604   8
   2   0 -12 7352.96 199.014  21
   2   0 -12 6856.70 193.206   8
   2   0 -12 6588.18 186.967   7
   2   0 -12 6915.04 193.250  18
   2   0 -11-28.7269 52.8590   8
   2   0 -11 10.3630 51.5849  18
  -2   0  10 24242.6 550.108   6
   2   0 -10 23859.9 559.030  21
   2   0 -10 24342.5 557.072   8
   2   0 -10 22891.4 555.500  18
   2   0  -9 35.9150 48.4800  18
   2   0  -9-1.39437 51.5908   1
  -2   0   9 33.5456 38.5809   6
  -2   0   9 21.3187 57.6918   4
   2   0  -9 13.0980 61.4595  21
   2   0  -8 164460. 3700.48   1
  -2   0   8 166510. 3701.26   6
   2   0  -8 163557. 3695.22  44
   2   0  -8 170644. 3706.87  21
   2   0  -8 171320. 3706.08  18
  -2   0   7-10.6628 35.2557   6
   2   0  -7 58.0554 41.4703   1
   2   0  -7 44.4772 42.4074  18
   2   0  -7 7.32998 52.8259  21
   2   0  -7 20.2934 35.5480   9
   2   0  -6 24137.4 576.746  21
   2   0  -6 24266.2 575.977   9
   2   0  -5 1.25267 48.7251  21
   2   0  -5 26.6528 29.2405  25
   2   0  -5 7.11468 35.5954   2
  -2   0   5-5.67082 31.7132   6
   2   0  -5 23.5935 32.6170   9
   2   0  -4 3801.59 100.639   2
  -2   0   4 4075.88 102.364   6
   2   0  -4 4086.87 103.654   9
   2   0  -3 16.3151 17.6207   2
   2   0  -3 3.36346 18.1540   3
  -2   0   3 2.44343 21.4891   6
   2   0  -3 11.2906 21.8879   9
  -2   0   2 62912.3 1361.35   6
  -2   0   2 60886.3 1358.44   4
   2   0  -2 60510.4 1360.59   9
  -2   0   1 6.05302 10.1841   6
  -2   0   1 10.2800 7.24659   9
   2   0  -1 4.32211 6.82400   9
  -2   0   1 0.65286 12.0202  20
  -2   0  -1 5.86354 14.3065  14
  -2   0  -1 1.13572 16.4858  32
  -2   0  -1 8.85940 14.4493  30
  -2   0  -1 1.22247 8.66615   9
  -2   0  -1 5.19076 17.0412  42
  -2   0  -1 1.20813 17.1363  43
  -2   0  -2 68595.7 1600.42  18
   2   0   2 72955.0 1599.65   1
  -2   0  -2 73725.9 1599.32   7
  -2   0  -2 73841.9 1601.89  32
  -2   0  -2 68972.2 1600.37   9
  -2   0  -2 74813.5 1602.26  43
  -2   0  -2 71946.3 1601.98  41
  -2   0  -3 15.9206 25.9930  18
  -2   0  -3 18.5393 33.3161   7
  -2   0  -3 25.3107 29.9189   1
   2   0   3 19.7178 25.8629   1
  -2   0  -3 38.0892 41.1844  34
  -2   0  -3 30.8429 24.2463   9
  -2   0  -3 19.4599 40.8786  43
  -2   0  -3 29.8828 39.9312  41
  -2   0  -4 2783.56 77.0386  18
   2   0   4 2544.74 66.1734   6
   2   0   4 2482.98 74.9107   2
  -2   0  -4 2406.08 78.8455   1
  -2   0  -4 3564.81 89.0466  34
  -2   0  -4 2487.92 74.8185   9
  -2   0  -4 2279.32 80.4925   7
  -2   0  -4 3969.01 88.8029  41
  -2   0  -5 6.77291 50.4367  41
  -2   0  -5 42.1819 38.1370  18
   2   0   5 34.3303 35.3024   2
  -2   0  -5 41.2130 43.6820   1
  -2   0  -5 40.1853 47.4590   7
   2   0   5 54.4167 23.0877   6
  -2   0  -5 30.6652 53.4390  34
  -2   0  -5 1.95757 48.8587  21
  -2   0  -5 45.8392 33.4895   9
  -2   0  -6 105002. 2388.00  21
  -2   0  -6 107756. 2388.13  18
   2   0   6 112195. 2384.01   2
   2   0   6 105361. 2380.40   6
  -2   0  -6 107019. 2386.39   1
  -2   0  -6 111497. 2387.27  34
  -2   0  -6 105935. 2385.01  25
  -2   0  -6 104560. 2383.61   7
  -2   0  -6 106159. 2388.20   9
  -2   0  -7 8.45351 42.9998  18
   2   0   7 11.6477 25.4413   6
  -2   0  -7-0.33157 50.5633   7
   2   0   7 16.6658 37.1832   3
   2   0   7 13.1415 36.0273   2
  -2   0  -7 0.40462 48.4660   1
  -2   0  -7 32.5069 55.5654  34
  -2   0  -7-7.13983 48.0645  25
  -2   0  -7-53.2050 51.4278  21
  -2   0  -8 102353. 2340.37  18
   2   0   8 104363. 2332.12   3
  -2   0  -8 109037. 2339.23   1
   2   0   8 105670. 2332.51   2
  -2   0  -8 109217. 2338.03  34
  -2   0  -8 101268. 2335.13  25
  -2   0  -8 101144. 2340.62  21
  -2   0  -9 10.2592 63.5839   7
   2   0   9 40.9095 43.7546   3
   2   0   9 23.7117 43.0908   2
  -2   0  -9 51.6153 57.6509   1
  -2   0  -9 53.0311 62.9855  21
  -2   0  -9 52.1310 55.1433  25
  -2   0  -9-23.3936 50.9846  18
  -2   0 -10 49032.5 1071.08   7
  -2   0 -10 47568.7 1076.82   8
  -2   0 -10 46465.3 1071.90  44
   2   0  10 47637.1 1065.52   3
  -2   0 -10 46988.2 1068.45  25
  -2   0 -10 46144.2 1077.47  21
  -2   0 -11 11.0351 52.4396   8
   2   0  11 11.6260 48.9877   3
  -2   0 -11 15.9521 67.4190   7
  -2   0 -11-31.8187 55.0615  18
   2   0  12 4505.69 136.799   3
  -2   0 -12 5226.33 154.345   7
  -2   0 -12 5121.23 154.725  18
  -2   0 -12 5624.23 161.108  21
  -2   0 -12 4950.04 154.113   8
  -2   0 -13-0.76424 72.2398   7
  -2   0 -13 54.3143 60.3718  18
  -2   0 -13 30.5611 73.9919  21
  -2   0 -13-23.8540 61.2504   8
  -2   0 -14 32381.3 791.637  21
  -2   0 -14 33180.4 790.781   8
  -2   0 -14 34935.0 783.531   7
  -2   0 -15-9.11594 63.9589   8
  -2   0 -15-17.6947 82.5663   7
  -2   0 -16 26888.3 657.382   8
  -2   0 -16 27335.8 646.485   7
  -2   0 -17 20.4376 76.6828   8
  -2   0 -18 2321.84 117.340   8
  -2   0 -18 1848.03 117.540  24
  -2   0 -19-1.52214 82.0146  24
   2   0  19-31.3847 73.5750  29
  -2   0 -20 235.959 75.6148   8
   2   0  21-72.3449 63.7668  29
  -2   0 -21-1.28644 71.2599  24
   2   0  22 3743.85 125.203  29
  -2   0 -22 3739.13 139.818  24
  -2   0 -23 46.4265 58.1691  24
   2   2 -24 124.485 49.7699  24
   2   2 -23 271.565 63.6473  24
  -2  -2  23 215.863 45.2577  16
   2   2 -22 107.746 66.2106  24
  -2   2  22 21.5450 48.1113  16
   2  -2 -22 100.868 60.9604   8
   2  -2 -22 17.9810 66.8880  24
  -2   2  21 971.073 71.6329  16
   2   2 -21 976.722 92.0781  24
   2  -2 -21 1066.88 91.1151  24
  -2   2  21 1053.67 75.5620  29
  -2   2  20 132.773 60.0527  16
   2  -2 -20 193.961 72.3147   8
  -2   2  19 2690.12 115.513  29
  -2  -2  19 2220.23 116.179  29
   2  -2 -19 2739.73 130.389  24
   2   2 -19 2303.70 127.358  24
   2  -2 -19 3141.38 126.494   7
   2  -2 -18 2682.38 127.046   7
   2   2 -18 2790.24 132.736   8
   2  -2 -18 2910.98 124.759   8
   2  -2 -18 2472.08 131.003  24
  -2   2  18 2487.99 120.467  29
   2  -2 -17 2737.46 129.161   7
   2   2 -17 3190.61 139.113   7
   2  -2 -17 2529.15 130.511  24
  -2   2  17 2590.46 123.635  29
   2  -2 -17 3045.63 129.666   8
   2   2 -17 3166.28 136.503   8
   2  -2 -16 8365.14 263.702  24
   2   2 -16 8638.59 267.818  21
   2   2 -16 9418.85 261.265   7
   2  -2 -16 8943.36 263.057  18
  -2   2  16 9413.14 262.053  29
   2  -2 -16 9694.91 263.299   8
   2  -2 -16 9715.05 254.737   7
   2   2 -16 9367.39 264.527   8
   2  -2 -15 2361.54 111.065  18
   2  -2 -15 2257.35 116.385  24
   2   2 -15 2463.43 126.439  21
   2  -2 -15 2482.31 112.252   7
   2  -2 -15 2572.43 112.155   8
   2   2 -15 2511.36 116.644   8
   2   2 -15 2604.01 120.840   7
   2  -2 -14 5267.04 168.507  18
   2  -2 -14 5073.24 170.203  24
   2   2 -14 5573.19 178.597  21
   2   2 -14 5411.31 172.155   8
   2  -2 -14 5384.04 167.751   8
   2  -2 -14 5310.23 160.413   7
   2   2 -14 5384.73 168.296   7
   2  -2 -13 29.3305 55.8678  18
   2   2 -13 18.2046 73.7777  21
  -2  -2  13 43.4812 45.4719  11
   2   2 -13 27.2255 59.6632   8
   2  -2 -13 46.0791 56.2354   8
   2   2 -13 64.6915 73.3338   7
  -2   2  13 69.2713 45.0713   6
   2  -2 -12 2338.19 96.9177  18
   2   2 -12 2145.78 105.416  21
   2   2 -12 2556.35 103.916   7
   2   2 -12 2473.60 99.1652   8
  -2   2  12 2468.59 86.3326   6
   2   2 -11 1297.28 74.9567  18
   2  -2 -11 1540.82 76.3289  18
   2  -2 -11 1392.29 71.9811   9
   2   2 -11 1275.05 76.0069   8
   2   2 -11 1316.26 81.7832   7
  -2   2  11 1492.48 65.4453   6
   2   2 -10 25106.4 613.486  18
   2   2 -10 26031.9 615.904  21
   2  -2 -10 25738.0 613.237   9
   2   2 -10 26663.5 608.775   7
   2   2 -10 26569.0 614.428   8
  -2   2  10 27919.4 609.082   6
  -2  -2   9 4334.97 111.371   3
   2  -2  -9 3752.32 117.369   1
   2   2  -9 4169.56 123.355   1
  -2   2   9 3899.77 113.799   6
   2  -2  -9 4086.70 130.139  21
   2   2  -9 4236.10 122.738  18
   2   2  -8 22512.7 555.296  18
   2  -2  -8 25832.8 553.346   2
  -2   2   8 23856.1 552.068   6
   2   2  -8 24705.6 555.040   1
  -2  -2   8 23875.2 545.146   3
  -2  -2   8 25133.5 553.216   4
   2   2  -8 24010.2 547.964  34
   2  -2  -8 24074.2 559.553  21
   2   2  -8 23479.0 556.446   8
   2  -2  -8 24019.3 556.853   9
   2   2  -7 17139.9 408.120  18
  -2  -2   7 17784.4 398.961   3
   2   2  -7 17993.3 405.975   1
  -2  -2   7 18697.7 406.017   4
   2  -2  -7 17895.8 403.317   2
   2   2  -7 16750.2 400.190  34
   2  -2  -7 17370.9 411.048  21
   2  -2  -7 17273.8 408.295   9
   2   2  -7 17499.8 408.960   8
   2   2  -6 24128.4 537.849  18
   2   2  -6 23369.0 534.856   1
   2  -2  -6 23918.8 533.411   2
   2  -2  -6 22222.9 531.968   3
  -2  -2   6 22738.4 528.797   3
  -2  -2   6 25116.4 535.082   4
   2   2  -6 24320.0 531.042  34
   2  -2  -6 23737.0 540.059  21
   2  -2  -6 23042.6 536.973   9
   2   2  -6 23932.0 537.612   8
   2   2  -5 6621.03 135.845   1
   2  -2  -5 6418.25 131.381   2
  -2  -2   5 5747.52 129.292   2
   2  -2  -5 6552.11 132.220   3
  -2  -2   5 6247.24 135.391   4
   2   2  -5 5539.81 133.163   6
  -2  -2   5 5880.24 127.620   3
   2   2  -5 4770.12 133.613  18
   2   2  -5 4154.35 134.232  27
   2   2  -5 5192.32 135.848   8
   2  -2  -5 5785.67 135.432   9
   2   2  -4 21592.6 511.771   1
   2  -2  -4 23150.8 510.972   3
  -2  -2   4 23077.4 512.685   4
  -2  -2   4 21313.1 508.074   3
   2   2  -4 23297.1 513.972   6
  -2  -2   4 19723.8 508.561   2
   2   2  -4 25031.9 508.475  41
   2   2  -4 24444.8 514.105  18
   2   2  -4 23730.9 513.823  27
   2   2  -4 23951.8 513.664  26
   2   2  -4 22774.8 514.730   8
  -2  -2   4 23381.6 513.561  11
   2  -2  -3 19492.7 436.670  24
  -2  -2   3 20871.2 436.988  22
   2   2  -3 19516.1 434.335  18
  -2   2   3 21698.8 437.104  29
   2   2  -3 18722.0 433.824  26
   2   2  -3 18852.8 434.403  27
   2   2  -3 18734.1 435.298   8
  -2  -2   3 20063.1 435.205  11
   2  -2  -3 19389.3 429.951   5
   2   2  -3 19419.6 433.218   4
  -2  -2   3 17428.3 430.406   2
  -2  -2   3 19026.4 433.775   4
   2   2  -3 20725.4 436.083   6
   2   2  -3 19374.2 432.922   1
  -2  -2   2 25888.5 546.822  22
  -2   2   2 26191.8 547.309  20
   2   2  -2 23028.3 544.823   4
   2   2  -2 21572.4 543.646   1
  -2   2   2 26192.0 546.570  29
   2  -2  -2 25830.3 547.344  24
  -2  -2   2 25432.8 547.100  11
   2   2  -2 24279.2 546.385   8
   2   2  -1 14104.9 317.176  40
  -2   2   1 13795.2 318.847  37
  -2   2   1 14204.5 318.707  36
   2   2  -1 13345.8 314.502   1
   2  -2  -1 14879.1 316.162  17
  -2  -2   1 14068.8 317.832  17
  -2  -2   1 13902.0 317.795  15
  -2   2   1 14376.8 318.479  16
  -2   2   1 15218.6 318.872  19
  -2   2   1 14549.2 318.196  10
   2   2   0 52702.6 1058.18   7
  -2   2   0 50252.9 1058.96   4
  -2  -2   0 46128.6 1058.35   2
  -2  -2   0 42432.1 1058.82   3
   2  -2   0 49740.4 1058.79   4
  -2   2   0 46373.4 1061.89  46
  -2   2   0 46868.8 1060.90  40
  -2  -2   0 45451.7 1061.24  38
  -2   2   0 47128.7 1061.19  13
   2   2   0 45802.2 1059.14  29
   2  -2   0 47682.0 1060.82  23
  -2   2  -1 386.244 30.7591  45
   2  -2   1 432.145 20.6322   4
  -2   2  -1 194.955 30.7717  35
  -2   2  -1 167.788 29.0589  33
  -2  -2  -1 148.752 24.3568  31
  -2  -2  -1 105.911 20.2037  24
  -2   2  -1 125.559 22.2144  26
  -2   2  -1 203.645 24.8363  12
   2   2   2 731.368 32.4218  10
  -2   2  -2 694.540 32.0933   8
   2   2   2 702.417 30.8641   2
   2   2   2 707.052 32.6890   3
  -2  -2  -2 706.868 33.3412   2
   2  -2   2 700.975 36.2821   7
  -2  -2  -2 743.021 30.0672   1
  -2  -2  -2 1526.87 46.4316  44
  -2   2  -2 1522.93 46.8071  45
  -2  -2  -2 1420.73 45.3189  39
  -2   2  -2 1003.41 37.9997  30
  -2   2  -2 1008.24 40.5071  28
  -2  -2  -2 974.707 34.6027  24
  -2   2  -2 867.725 37.9397  27
  -2   2  -2 928.456 37.1361  26
   2  -2   2 820.174 33.5387  22
  -2   2  -3 48999.4 1153.08   8
  -2  -2  -3 56878.0 1153.26   2
   2   2   3 53722.3 1152.48   5
  -2  -2  -3 58372.7 1151.58   1
   2   2   3 54655.8 1151.18   2
   2  -2   3 51689.1 1151.84   1
   2   2   3 54061.8 1151.26   3
  -2  -2  -3 52197.8 1152.55   5
  -2   2  -3 53606.3 1153.54   7
  -2  -2  -3 48244.4 1153.69  44
  -2   2  -3 47254.6 1154.16  42
  -2  -2  -3 49000.9 1153.83  39
  -2   2  -3 49850.5 1153.39  14
  -2   2  -3 47840.2 1153.57  30
  -2   2  -3 46088.1 1153.06  27
   2  -2   3 50585.8 1154.08  22
  -2   2  -4 17611.4 416.617   6
   2   2   4 20573.2 422.355   5
   2   2   4 20374.8 420.627   3
   2   2   4 20526.4 420.637   2
  -2   2  -4 18450.7 423.437   7
   2  -2   4 18792.7 421.192   1
  -2  -2  -4 21197.9 422.038   1
  -2  -2  -4 18474.1 424.827  44
  -2   2  -4 16696.4 423.688  43
  -2   2  -4 16680.6 424.109  42
  -2  -2  -4 18350.9 424.605  39
  -2   2  -4 17742.2 423.295  14
  -2   2  -4 16992.5 423.338  32
  -2  -2  -4 19780.4 424.528  25
  -2   2  -4 17555.7 423.107   8
   2  -2   4 18026.5 416.393  11
   2  -2   5 772.850 31.2950  11
  -2   2  -5 763.830 45.2295   8
  -2  -2  -5 804.254 42.0162   9
  -2   2  -5 581.410 55.2657  43
  -2  -2  -5 684.270 59.8719  44
  -2  -2  -5 734.732 59.5517  39
   2   2   5 866.407 43.1932   3
   2  -2   5 762.435 43.5289   1
   2   2   5 876.705 41.4121   2
  -2   2  -5 740.410 57.1110   7
  -2  -2  -5 887.998 47.8905   1
   2   2   5 888.736 44.0091   5
  -2   2  -5 713.354 30.3576   6
  -2   2  -5 599.114 53.7859  32
  -2  -2  -5 834.004 54.9724  25
  -2  -2  -5 800.485 55.8518  21
  -2   2  -6 2525.55 93.8562   7
  -2  -2  -6 3179.61 86.3775   1
   2   2   6 2980.02 83.1904   5
   2   2   6 3056.08 81.9167   3
   2  -2   6 2798.24 81.9578   2
  -2   2  -6 3080.87 92.2305  43
  -2  -2  -6 3227.15 96.3180  44
  -2   2  -6 2926.49 92.5340  41
  -2  -2  -6 3152.50 95.6690  39
   2  -2   6 2612.97 74.2736  11
  -2   2  -6 2657.12 84.8219   8
  -2  -2  -6 2820.21 85.5889   9
  -2  -2  -6 3066.78 94.4687  21
   2  -2   7 93.6034 40.5207   2
   2   2   7 142.891 39.9958   3
   2   2   7 96.7240 39.0311   5
  -2  -2  -7 118.055 48.6204   1
  -2   2  -7 131.336 55.5874  41
  -2  -2  -7 95.1873 59.8582  44
  -2  -2  -7 108.417 61.4704  39
  -2  -2  -7 117.686 44.8267  18
  -2   2  -7 87.4478 55.4007  34
  -2  -2  -7 129.495 40.2825   9
  -2   2  -7 77.5540 44.3696   8
  -2  -2  -7 108.673 57.0635  21
  -2   2  -8 46764.0 1010.12   7
   2  -2   8 43011.5 1002.49   2
  -2  -2  -8 46097.3 1008.11   1
   2   2   8 44653.3 1002.76   3
   2   2   8 42846.6 1004.39   5
  -2  -2  -8 46089.4 1008.10  44
  -2   2  -8 45050.9 1007.22  41
  -2  -2  -8 44286.2 1007.56  39
  -2   2  -8 45247.1 1008.80  34
  -2  -2  -8 44770.3 1011.52   9
  -2   2  -8 43570.2 1011.36   8
   2  -2   8 42882.2 1000.16  11
  -2  -2  -8 44954.9 1012.92  21
  -2  -2  -8 48812.9 1014.43  18
  -2  -2  -9 12445.3 289.194   1
   2  -2   9 12146.0 278.956   3
   2   2   9 12214.0 278.596   6
  -2   2  -9 12836.1 291.754   7
   2   2   9 11532.1 281.022   5
   2   2   9 12132.0 280.146   3
   2  -2   9 12150.1 279.924   2
  -2  -2  -9 10951.7 285.030  44
  -2  -2  -9 10739.8 285.600  39
  -2  -2  -9 11441.3 288.947  18
  -2   2  -9 11698.4 287.075  34
  -2  -2  -9 11154.9 292.697  21
   2  -2   9 11847.0 276.400  11
   2   2  10 18241.4 389.049   6
  -2   2 -10 17358.6 399.332   7
   2   2  10 17470.7 389.224   3
   2  -2  10 16642.9 387.485   2
   2   2  10 15874.5 389.800   5
   2  -2  10 16780.9 387.021   3
  -2  -2 -10 15965.5 393.189  44
  -2  -2 -10 15794.2 393.572  39
  -2   2 -10 16557.0 395.384  34
  -2   2 -10 15545.7 391.601  25
  -2  -2 -10 16894.4 400.660   9
  -2  -2 -10 18015.8 393.501   7
  -2   2 -10 16996.0 401.812   8
   2  -2  10 15946.0 384.891  11
  -2  -2 -11 732.092 62.4213  18
   2  -2  11 667.856 56.0962   3
   2   2  11 705.317 44.4253   6
  -2   2 -11 760.776 76.9597   7
  -2   2 -11 779.411 70.8313  34
  -2   2 -11 700.983 74.5979  21
  -2  -2 -11 778.434 70.1599   7
  -2   2 -11 668.260 61.7537   8
   2  -2  12 6943.20 179.656   3
  -2   2 -12 7328.95 197.474   7
  -2  -2 -12 6698.49 194.895  18
  -2   2 -12 6447.76 199.437  21
  -2   2 -12 6990.26 198.849   8
  -2  -2 -12 7547.93 191.867   7
  -2   2 -13 1273.39 91.3532   7
  -2  -2 -13 1312.93 85.7588   7
   2  -2  13 1200.24 70.2377   3
  -2  -2 -13 1004.85 75.9126  18
  -2   2 -13 923.145 88.0695  21
  -2   2 -13 1230.83 78.7201   8
  -2  -2 -13 1142.44 76.8020   8
  -2  -2 -14 5664.34 171.064   7
  -2   2 -14 5836.94 180.253   7
  -2  -2 -14 5428.75 176.160  18
  -2   2 -14 5540.90 185.711  21
  -2   2 -14 5843.58 178.452   8
  -2  -2 -14 5854.69 174.830   8
  -2  -2 -15 8658.67 232.352   7
  -2   2 -15 8677.15 238.403   7
  -2  -2 -15 7940.41 238.144  18
  -2   2 -15 8407.77 244.969  21
  -2  -2 -15 7643.96 238.438  24
  -2   2 -15 8312.71 241.961   8
  -2  -2 -15 8485.92 239.731   8
  -2   2 -16 13828.6 384.711  21
  -2  -2 -16 12944.7 379.929  24
  -2   2 -16 15092.0 383.944   8
  -2  -2 -16 15056.9 381.773   8
  -2  -2 -16 15834.8 372.404   7
  -2  -2 -17 1214.88 94.8618   8
  -2   2 -17 1204.84 98.7594   8
  -2  -2 -17 1105.54 102.161  24
  -2  -2 -18 4.51757 78.5960  24
  -2   2 -18 65.1990 73.9594   8
  -2  -2 -18-22.1479 69.8494   8
   2   2  18 83.1175 77.5475  29
  -2   2 -19 511.544 88.3677  24
  -2  -2 -19 698.445 91.4509  24
   2   2  19 650.254 85.7119  29
  -2  -2 -20 196.718 71.0756   8
  -2   2 -21 539.071 79.9730  24
  -2  -2 -21 802.313 78.1143   8
   2  -2  21 533.670 70.1274  29
  -2  -2 -21 618.473 80.7920  24
   2   2  21 578.596 68.3114  29
  -2   2 -22 293.191 68.1587  24
  -2  -2 -22 500.007 68.1849   8
   2   2  22 401.435 60.1222  29
   2  -2  22 311.254 54.3813  29
  -2  -2 -22 428.076 70.5973  24
  -2   2 -23 167.612 59.7042  24
   2   2  23 222.989 48.2325  29
  -2   2 -24 632.431 59.7567  24
   2   4 -24 20.3929 44.1861  24
   2   4 -23 118.639 56.3486  24
   2   4 -22 6.50370 63.7724  24
   2  -4 -22 10.2840 57.1393   8
   2   4 -21 303.155 77.4102  24
  -2   4  21 272.252 61.3590  29
   2  -4 -21 494.347 68.3459   8
  -2   4  21 291.956 56.5833  16
   2  -4 -20 519.034 76.6499   8
  -2   4  20 336.328 61.8838  16
  -2   4  19 330.767 76.3569  29
   2  -4 -19 389.226 83.8722  24
   2   4 -18 84.0708 98.8209  21
   2  -4 -18-51.3231 80.7266  24
  -2   4  18 11.0192 62.1697  16
   2  -4 -18 14.6192 74.2806  18
  -2   4  18 46.8203 69.0410  29
   2  -4 -18 24.2778 69.8131   8
   2   4 -17 1324.64 119.711  21
   2  -4 -17 1595.46 103.887   7
   2  -4 -17 1397.07 99.2295  18
   2  -4 -17 1278.41 104.239  24
  -2   4  17 1269.06 92.9746  29
   2  -4 -17 1506.82 101.795   8
   2   4 -16 1500.19 124.229  21
   2   4 -16 1600.46 120.854   7
   2  -4 -16 1635.21 104.028  18
   2  -4 -16 1509.90 108.253  24
  -2   4  16 1738.58 105.333  29
   2  -4 -16 1754.94 101.172   8
   2  -4 -16 1755.50 103.721   7
   2   4 -16 1516.11 108.537   8
   2   4 -15 941.553 103.051  21
   2   4 -15 894.162 99.6840   7
   2  -4 -15 1004.60 85.1543  18
   2  -4 -15 965.621 90.8680  24
  -2   4  15 1105.55 89.1326  29
   2  -4 -15 895.285 86.3878   7
   2  -4 -15 974.556 79.6229   8
   2   4 -15 811.541 83.6147   8
   2   4 -14 392.295 86.7718  21
   2  -4 -14 439.335 76.2490  24
  -2   4  14 371.351 54.6766   6
   2   4 -14 389.276 88.5343   7
   2  -4 -14 379.693 69.2293  18
  -2   4  14 359.881 72.4836  29
   2   4 -14 387.788 72.6695   8
   2   4 -13 531.105 81.5851   7
  -2   4  13 607.533 56.1541   6
  -2   4  13 582.258 72.0915  29
   2  -4 -13 474.609 70.7244  24
   2  -4 -13 490.385 61.9864   9
   2   4 -13 520.998 68.1376   8
   2   4 -13 413.045 82.4768  21
   2  -4 -13 528.964 65.4329  18
   2   4 -12 1306.66 88.5249   7
  -2   4  12 1128.61 64.6877   6
  -2   4  12 996.039 76.5394  29
   2  -4 -12 980.756 77.8288  24
   2  -4 -12 1116.06 69.7725   9
   2   4 -12 1078.03 76.9212   8
   2  -4 -12 1098.80 74.8692  18
   2   4 -12 1010.27 85.6740  21
   2   4 -11 3.53546 70.2631   7
  -2   4  11 67.9661 42.7425   6
  -2   4  11 35.6391 58.4306  29
   2  -4 -11 54.3611 46.4135   9
   2   4 -11 52.5085 49.6453   8
   2  -4 -11 21.8812 57.8876  24
  -2  -4  10 735.718 53.4798   3
  -2  -4  10 787.453 52.5751  11
   2  -4 -10 729.119 58.2406   9
   2   4 -10 713.082 75.4489   7
   2   4 -10 811.886 60.2329   8
  -2  -4   9 1878.73 64.1107   3
  -2   4   9 1663.56 80.6643  29
  -2  -4   9 1752.67 67.4826  11
   2  -4  -9 1347.54 68.7001   9
   2   4  -9 1840.85 86.3470   7
   2  -4  -9 1433.13 78.6921  24
  -2  -4   8 5110.19 126.973   3
   2  -4  -8 5381.00 138.273   2
   2  -4  -8 4840.92 144.779  24
  -2   4   8 5446.05 145.992  29
  -2  -4   8 4754.35 134.531  11
   2   4  -8 5272.19 145.768   7
  -2  -4   7 207.942 36.9283   2
   2  -4  -7 187.506 49.8188   3
  -2  -4   7 223.543 37.8617   3
   2   4  -7 250.368 60.9148   7
   2  -4  -7 192.429 46.4156   2
   2  -4  -7 258.812 34.3602  31
   2  -4  -7 283.644 53.1639  24
  -2   4   7 315.063 52.9348  29
   2   4  -7 290.740 55.9814  27
  -2  -4   7 176.915 40.8021  11
   2  -4  -7 206.707 42.2280   9
   2   4  -7 224.213 42.7172   8
   2  -4  -6 1741.86 59.0813   3
  -2  -4   6 1520.45 65.7153   4
  -2  -4   6 1648.04 50.1929   2
   2  -4  -6 1642.41 56.0988   2
   2   4  -6 900.286 49.5693  43
  -2   4   6 1227.29 61.9350  37
  -2   4   6 1502.28 64.2616  29
   2  -4  -6 1385.28 65.1866  24
   2   4  -6 1202.57 64.2065  27
  -2  -4   6 1391.78 55.6820  11
   2   4  -6 1492.15 57.7613   8
  -2  -4   5 184.266 35.6407  11
   2   4  -5 151.654 41.1132   8
  -2  -4   5 100.709 28.9024   2
   2  -4  -5 100.557 28.8635   5
   2   4  -5 167.570 51.8746   7
   2  -4  -5 99.3070 39.6388   3
  -2   4   5 746.192 48.8258  37
   2   4  -5 254.782 33.9775  14
   2   4  -5 663.470 34.3249  32
  -2   4   5 565.927 46.5134  29
   2   4  -5 438.635 45.3547  26
   2   4  -5 506.473 48.1615  27
   2  -4  -5 387.640 45.2579  24
  -2  -4   5 504.225 47.0047  22
   2   4  -4 29447.6 614.210   7
   2  -4  -4 29264.5 611.257   3
   2   4  -4 28648.3 612.361   4
   2   4  -4 24378.8 607.485  42
   2  -4  -4 26056.4 607.736  38
  -2   4   4 27124.7 614.111  37
  -2   4   4 28277.9 614.877  16
   2   4  -4 27142.6 609.306  14
   2  -4  -4 29406.6 617.555  24
  -2   4   4 28042.5 615.537  29
   2   4  -4 26098.0 613.492  26
  -2  -4   4 27072.4 616.163  22
  -2  -4   3 8300.79 166.667   1
   2   4  -3 8462.35 170.307   4
  -2   4   3 7982.58 170.692  20
  -2  -4   3 6887.02 171.284  22
  -2   4   3 6698.71 171.051  37
  -2   4   3 6343.81 170.192  36
   2  -4  -3 6824.31 162.580  38
  -2   4   3 7637.44 171.073  16
   2   4  -3 5628.35 161.918  30
  -2   4   3 7274.48 171.359  29
   2  -4  -3 7418.88 173.545  24
   2   4  -3 8257.11 172.304   7
  -2   4   2 32722.8 747.598  20
  -2   4   2 32451.0 748.455  16
  -2  -4   2 33240.2 748.053  17
   2   4  -2 33824.4 748.403  40
  -2   4   2 33063.8 748.853  10
  -2  -4   2 34745.9 743.824   1
   2   4  -2 34985.5 746.347   7
   2   4  -2 33622.5 746.500   4
  -2   4   1 196.012 36.7425  40
   2   4  -1 168.576 35.4342  40
   2  -4  -1 162.324 38.1222  17
  -2  -4   1 224.805 34.1721  15
   2  -4  -1 140.065 20.4375  15
  -2   4   1 199.706 39.5987  13
  -2  -4   1 212.198 43.5750  17
  -2   4   1 201.380 39.2521  10
   2   4  -1 284.635 23.1684  12
  -2   4   1 121.524 36.9546  19
  -2  -4   1 113.470 32.0799  23
  -2   4   0 17813.7 403.088   4
  -2   4   0 18456.3 407.674  46
  -2   4   0 18556.4 407.306  40
   2  -4   0 18541.6 405.474  17
  -2  -4   0 19492.6 406.396  15
  -2   4   0 17683.6 405.951  13
  -2   4   0 17630.6 406.777  33
  -2   4   0 18378.8 406.018  19
   2  -4   0 17815.9 406.684  23
  -2  -4   0 19950.7 407.549  23
  -2  -4   0 19620.3 402.607   7
  -2  -4  -1 127567. 2892.31   3
  -2   4  -1 134391. 2892.51   4
   2  -4   1 130128. 2895.47  23
  -2  -4  -1 125190. 2894.27  38
  -2   4  -1 122723. 2895.27  40
   2   4   1 137473. 2889.34  13
  -2   4  -1 126380. 2894.70  35
  -2   4  -1 126475. 2894.66  33
   2   4   1 127978. 2893.61  29
  -2   4  -1 131454. 2894.52  12
  -2  -4  -2 7380.18 167.722   3
   2  -4   2 6579.15 166.752   4
  -2  -4  -2 7861.60 166.419   2
  -2   4  -2 6296.55 172.325  45
  -2  -4  -2 7016.01 168.981  38
  -2   4  -2 6487.93 169.094  26
   2   4   2 7518.86 167.943  29
  -2   4  -2 6499.67 169.825  28
  -2   4  -2 6476.33 168.934  12
   2   4   2 7963.47 170.223  10
  -2  -4  -3 121776. 2548.73   3
  -2  -4  -3 115474. 2548.75   5
   2  -4   3 113244. 2547.84   4
  -2  -4  -3 132068. 2549.47   2
   2  -4   3 111119. 2550.82  22
   2   4   3 113179. 2546.95  16
  -2  -4  -3 110983. 2548.87  31
  -2   4  -3 109909. 2549.53  30
  -2   4  -3 103862. 2549.45  27
  -2  -4  -3 112555. 2551.16  24
   2   4   3 128956. 2552.68  29
  -2   4  -3 107345. 2549.96  26
  -2   4  -3 113169. 2550.40  28
   2   4   3 114435. 2549.60  10
  -2  -4  -4 39030.7 764.950   2
   2  -4   4 35189.1 764.526   4
   2  -4   4 36631.6 763.962   1
  -2  -4  -4 34974.2 763.804   5
  -2   4  -4 32901.3 765.845  42
   2   4   4 32918.5 758.739  36
  -2   4  -4 32600.9 764.554  14
   2   4   4 34133.0 761.856  16
  -2  -4  -4 33511.8 764.223  31
  -2   4  -4 33466.0 765.245  30
  -2   4  -4 31838.9 765.950  26
  -2   4  -4 31005.0 765.626  27
  -2  -4  -4 34865.7 768.011  24
   2  -4   4 33355.1 766.990  22
  -2   4  -5 1892.18 64.3590   8
   2  -4   5 1987.26 62.7350   1
   2  -4   5 1985.51 69.4314   4
  -2  -4  -5 2162.99 66.4957   2
  -2  -4  -5 1732.11 59.0489   5
  -2   4  -5 1613.63 67.9181  42
   2   4   5 1494.94 53.1803  37
  -2   4  -5 1768.27 64.8000  14
  -2   4  -5 1683.78 68.0123  32
  -2   4  -5 1624.77 65.2142  30
  -2  -4  -5 1500.12 63.1704  31
  -2  -4  -5 1544.17 65.8207  24
  -2   4  -5 1556.32 70.4853  27
   2  -4   5 1817.60 66.2233  22
  -2   4  -6 9492.02 259.194   6
  -2  -4  -6 12108.6 268.587   2
  -2  -4  -6 12386.9 265.300   1
   2  -4   6 10273.7 263.357   1
   2  -4   6 9990.81 265.342   4
  -2   4  -6 11548.5 269.988  42
  -2   4  -6 11830.5 269.878  43
   2   4   6 12040.4 259.797  37
  -2   4  -6 11295.4 267.930  14
  -2   4  -6 11701.6 267.923  32
  -2  -4  -6 12056.5 267.153  31
  -2  -4  -6 11967.7 272.717  24
  -2   4  -6 11103.2 269.515   8
  -2   4  -7 6234.83 154.612   7
   2  -4   7 5941.90 143.055   1
  -2   4  -7 5191.91 136.569   6
  -2  -4  -7 7362.35 148.083   1
   2   4   7 4938.31 135.913  37
  -2   4  -7 4688.04 146.635  43
  -2   4  -7 4985.31 145.823  32
  -2  -4  -7 5123.50 143.676  31
  -2  -4  -7 6071.18 147.514   9
  -2   4  -7 6036.46 150.010   8
  -2  -4  -7 5761.92 152.613  24
   2   4   8 9444.05 230.416  37
  -2  -4  -8 9474.08 237.703  31
  -2   4  -8 9647.21 245.607   7
   2  -4   8 9454.92 234.003   2
  -2   4  -8 9733.42 241.912  43
  -2   4  -8 9743.97 242.198  41
  -2  -4  -8 10220.2 247.984  24
  -2   4  -9 246.137 64.4849  41
  -2   4  -9 295.685 64.8996  34
  -2  -4  -9 307.783 55.8103  31
  -2   4  -9 511.622 75.4665   7
  -2  -4  -9 736.091 63.5966   1
   2  -4   9 583.418 50.8456   2
  -2  -4  -9 541.848 53.0912   9
  -2   4  -9 468.473 60.4194   8
  -2  -4  -9 357.114 60.1883  24
   2  -4  10 11439.8 260.508   2
   2  -4  10 10674.9 258.338   3
  -2   4 -10 11822.5 276.251   7
  -2  -4 -10 10136.9 263.711  31
  -2   4 -10 10624.3 269.909  34
  -2  -4 -10 11786.2 274.113   9
  -2   4 -10 11884.7 277.135   8
  -2   4 -10 9350.62 262.539  41
  -2  -4 -11 196.320 54.1887  18
  -2  -4 -11 184.942 60.0221  24
   2   4  11 96.7880 38.6475   6
  -2   4 -11 148.783 74.7792   7
  -2  -4 -11 147.054 59.0424   7
   2  -4  11 134.177 47.1992   2
   2  -4  11 106.677 50.8095   3
  -2   4 -11 150.561 54.1027   8
  -2  -4 -11 197.375 51.7233   9
  -2  -4 -12 54.4802 54.2901  18
  -2  -4 -12 70.4959 64.6963  24
  -2   4 -12 78.4297 73.8762  21
  -2  -4 -12 96.9499 52.1446   9
  -2   4 -12 63.4313 60.1300   8
   2  -4  12 75.8046 53.2466   3
  -2  -4 -12 101.141 63.7127   7
  -2   4 -12 100.551 76.8771   7
  -2  -4 -13 1394.81 82.4900  18
  -2   4 -13 1296.42 94.6739  21
  -2  -4 -13 1236.94 86.8072  24
  -2  -4 -13 1195.88 74.4031   9
  -2   4 -13 1514.64 85.6269   8
  -2  -4 -13 1451.39 84.5778   7
  -2  -4 -14 3057.42 121.351  18
  -2   4 -14 2836.43 133.805  21
  -2  -4 -14 2705.00 122.789  24
  -2   4 -14 3035.16 125.761   8
  -2  -4 -15 714.545 78.8522  18
  -2   4 -15 995.181 104.282  21
  -2  -4 -15 896.096 89.5183  24
   2   4  15 998.168 91.4121  29
  -2   4 -15 829.243 88.6045   8
  -2  -4 -15 736.971 79.0950   8
  -2  -4 -16 372.938 77.9314  18
  -2  -4 -16 378.218 82.5357  24
  -2   4 -16 475.981 104.228  21
  -2   4 -16 547.037 82.7719   8
  -2  -4 -16 469.445 77.8844   8
   2   4  16 463.688 84.4293  29
  -2   4 -17 948.498 111.650  21
  -2  -4 -17 1077.48 92.0260   8
   2   4  17 1130.64 95.3114  29
  -2  -4 -17 1044.47 97.1300  24
  -2   4 -18 717.321 105.439  21
  -2  -4 -18 660.320 76.2968   8
  -2  -4 -18 634.871 87.6704  24
   2   4  18 594.575 84.7302  29
   2   4  19 747.538 80.7042  29
  -2  -4 -19 790.431 90.2766  24
  -2  -4 -20 79.8799 67.6624   8
  -2   4 -21 206.690 74.8259  24
   2   4  21 164.826 61.4165  29
   2  -4  21 243.652 61.9557  29
  -2   4 -22 99.4395 65.3785  24
  -2  -4 -22 166.805 57.9370   8
   2   4  22 129.286 53.4248  29
  -2   4 -23 606.194 65.2916  24
  -2   4 -24-39.6930 43.8283  24
   2   6 -24 36.5185 37.9366  24
   2  -6 -23 322.299 51.4225   8
   2   6 -23 161.243 53.0690  24
   2  -6 -22 28.2276 52.8583   8
   2   6 -22-10.1389 60.0491  24
   2  -6 -21 8.88983 58.6953   8
   2   6 -21 63.8428 67.0531  24
   2  -6 -20 25.3750 64.1468   8
   2   6 -19 829.755 107.309  21
  -2   6  19 737.811 78.0362  29
   2  -6 -19 937.308 82.7383   8
  -2   6  18 237.927 65.8872  16
   2  -6 -18 395.971 76.7679  18
   2   6 -18 343.207 99.9144  21
  -2   6  18 373.430 73.2192  29
   2  -6 -18 369.960 85.7976  24
   2  -6 -18 362.708 77.4586   8
  -2   6  17 864.673 77.6321  16
   2  -6 -17 1017.24 89.5582  18
   2   6 -17 918.173 113.852  21
   2  -6 -17 1056.78 97.3474  24
  -2   6  17 1001.98 89.8254  29
   2  -6 -17 1029.21 90.0954   8
   2  -6 -16 83.7596 73.6094  18
  -2   6  16 69.5849 66.3957  16
   2  -6 -16 91.3766 83.0068  24
   2   6 -16 199.775 99.7296  21
  -2   6  16 120.380 79.4900  29
   2  -6 -16 151.279 73.3316   8
   2  -6 -15 8078.05 240.686  24
  -2   6  15 8315.66 234.789  29
   2  -6 -15 8182.17 235.451  18
  -2   6  15 7888.92 226.375  16
   2   6 -15 7955.15 245.897  21
  -2   6  14 2087.49 88.9092   6
   2   6 -14 2074.04 117.307   7
  -2   6  14 1664.34 91.2982  16
   2   6 -14 1537.98 113.989  21
   2  -6 -14 1790.10 97.3010  18
  -2   6  14 1585.11 96.1253  29
   2  -6 -14 1636.21 103.337  24
   2  -6 -14 1880.73 94.8270   9
  -2   6  13 176.869 52.8100   6
   2   6 -13 140.704 85.5236   7
  -2   6  13 170.109 59.2094  16
   2  -6 -13 227.575 63.9732  18
   2  -6 -13 315.382 72.4534  24
   2   6 -13 130.605 84.1208  21
  -2   6  13 203.594 63.9689  29
   2  -6 -13 156.315 55.9179   9
  -2   6  12 3088.97 112.054  16
   2  -6 -12 3188.98 115.213   9
   2  -6 -12 3062.45 120.860  24
  -2   6  12 3219.50 117.974  29
   2   6 -12 3439.34 128.225   7
   2   6 -11 181.826 75.0316   7
   2  -6 -11 134.629 61.0369  24
  -2   6  11 121.368 52.5249  16
  -2   6  11 133.872 55.6625  29
   2  -6 -11 114.557 48.6985   9
   2  -6 -10 943.912 60.5285   9
  -2   6  10 888.331 63.0971  16
  -2   6  10 840.348 66.8368  29
   2  -6 -10 844.492 70.6673  24
   2   6 -10 984.366 80.7803   7
  -2   6  10 711.109 60.6995  37
   2  -6  -9 19154.7 450.473   9
  -2   6   9 17841.0 443.568  37
  -2   6   8 12478.6 334.160  37
  -2   6   8 12965.7 334.779  36
  -2   6   8 14104.8 341.210  29
   2   6  -8 13427.4 340.866  27
   2  -6  -8 14290.3 344.863  24
  -2  -6   8 14658.5 323.157   3
   2   6  -8 15991.9 344.116   7
  -2  -6   8 14601.8 325.001   2
  -2   6   7 11281.7 270.652  37
   2  -6  -7 10860.6 261.470  38
  -2   6   7 11676.0 271.509  36
  -2   6   7 11468.9 273.583  16
   2   6  -7 11200.2 274.347  26
   2  -6  -7 11953.6 279.485  24
  -2   6   7 11502.3 275.530  29
   2   6  -7 11004.6 274.746  27
   2   6  -7 11525.9 275.993   7
   2  -6  -7 11114.1 267.933   2
  -2  -6   7 11008.4 260.238   2
  -2  -6   6 283.969 46.6979  22
  -2   6   6 175.952 47.2499  37
   2  -6  -6 181.711 32.7462  38
  -2   6   6 209.025 48.6584  36
  -2   6   6 164.121 45.4416  16
   2   6  -6 187.845 37.3607  14
   2   6  -6 232.594 37.1123  32
   2   6  -6 247.950 53.0092  27
  -2   6   6 193.880 49.5946  29
   2  -6  -6 150.328 49.0661  24
   2   6  -6 278.715 52.0619  26
  -2  -6   6 199.153 34.2192   2
   2   6  -6 232.632 58.9432   7
   2  -6  -6 136.295 42.5771   2
   2  -6  -6 130.049 47.4177   3
   2  -6  -6 134.137 35.2402   5
   2  -6  -5 2768.33 65.4777   5
   2  -6  -5 2941.35 73.2633   3
   2  -6  -5 1719.32 59.8362  38
  -2   6   5 1654.84 72.3484  36
  -2   6   5 2377.48 75.4228  16
   2   6  -5 2545.37 67.0495  14
   2   6  -5 2296.77 79.5666  27
   2   6  -5 2183.12 76.4443  26
  -2   6   5 1821.89 73.2571  29
  -2  -6   5 2341.78 77.5349  22
  -2   6   4 1778.33 60.4878  20
  -2  -6   4 1433.28 63.4779  22
  -2   6   4 1565.13 62.6955  36
  -2  -6   4 1406.53 66.5002  17
  -2   6   4 1739.76 62.3898  16
   2   6  -4 1185.03 49.4173  30
  -2   6   4 1688.97 63.5674  29
   2   6  -4 1420.96 65.3610  26
   2   6  -4 1666.11 68.2919   7
   2   6  -4 1607.64 60.8391   4
   2  -6  -4 1907.64 59.3898   3
  -2  -6   4 1672.74 56.6851   1
   2   6  -3 24075.3 574.600  40
  -2  -6   3 25248.3 567.726   1
   2   6  -3 25466.6 572.070   4
  -2  -6   3 24896.3 574.638  17
  -2   6   3 25122.8 574.656  16
  -2   6   3 26271.9 572.772  20
  -2   6   3 25634.1 575.575  10
   2   6  -2 400.195 43.3593  40
   2   6  -2 340.869 42.3977   4
  -2  -6   2 407.474 32.2116   1
   2  -6  -2 383.156 27.9526  15
  -2   6   2 389.867 42.8922  13
  -2  -6   2 376.403 48.2194  17
   2   6  -2 428.806 32.0158  28
  -2   6   2 433.554 46.4563  10
  -2   6   1 12263.1 278.960  46
   2   6  -1 12201.1 279.117  40
  -2   6   1 12832.7 279.624  40
  -2  -6   1 11134.6 278.390  17
  -2   6   1 11747.2 275.352  13
   2  -6  -1 11841.3 269.334  15
   2  -6  -1 12959.9 278.214  17
  -2   6   1 12227.9 279.261  10
   2   6  -1 11839.6 269.958  12
   2  -6  -1 12356.5 278.889  23
  -2  -6   1 11652.8 277.575  23
   2   6  -1 10648.0 267.821  19
  -2   6   1 13106.8 276.292  19
  -2   6   0 2763.18 98.3418  46
   2   6   0 2629.69 93.2344  40
  -2   6   0 3045.71 94.4679  40
  -2  -6   0 3294.39 90.0951  15
   2  -6   0 4003.43 96.4036  17
  -2   6   0 3178.16 99.8485  35
  -2   6   0 3138.30 96.1297  33
   2   6   0 2857.25 84.9773  35
  -2  -6   0 3637.62 86.7031   3
   2  -6   0 3523.45 93.8899  23
  -2   6   0 3648.38 91.6915  19
  -2  -6   0 2990.72 92.0752  23
   2  -6   1 8095.02 188.857  23
  -2   6  -1 9230.47 192.368  40
  -2  -6  -1 7265.12 185.376  15
   2  -6   1 7899.09 188.223  17
  -2   6  -1 9003.50 192.164  35
  -2   6  -1 8875.30 190.797  33
   2   6   1 8245.01 180.556  33
  -2  -6  -1 6663.27 182.255   3
  -2   6  -1 7397.10 185.113   4
  -2  -6  -1 7066.60 180.676   7
  -2   6  -1 7621.33 186.843  12
  -2   6  -2 3273.74 89.4337  12
   2   6   2 2883.57 90.2595  10
   2   6   2 2931.06 80.5668  46
  -2   6  -2 3384.48 96.1880  45
  -2   6  -2 3134.40 91.0499  40
  -2  -6  -2 3051.97 87.2388  38
  -2  -6  -2 3166.53 82.9501   2
  -2   6  -2 3214.89 87.3669   4
  -2  -6  -2 3206.75 85.9684   3
   2   6   2 2921.02 77.4133  13
  -2   6  -2 3103.23 90.0879  28
   2   6   2 2836.65 76.8093  20
  -2  -6  -3 2167.31 67.0191   3
  -2  -6  -3 2171.69 63.5992   2
  -2   6  -3 1363.32 71.2464  45
  -2  -6  -3 1861.92 64.4408  38
   2   6   3 1920.64 65.5160  29
  -2   6  -3 1513.18 66.8746  26
  -2   6  -3 1579.84 68.4894  28
   2   6   3 2012.55 67.9621  10
  -2  -6  -4 2325.68 75.5179   5
  -2  -6  -4 2532.47 81.1567   3
  -2  -6  -4 2622.53 78.7986   2
   2  -6   4 2115.33 79.6247  22
  -2  -6  -4 3141.54 80.4135  38
   2   6   4 2630.75 74.5644  16
  -2   6  -4 2209.07 78.1181  30
  -2   6  -4 2083.41 82.5881  26
  -2   6  -4 2177.51 83.2096  28
  -2   6  -4 2060.71 84.4662  27
   2   6   4 3074.08 82.7165  29
   2   6   4 2566.81 80.4038  10
  -2  -6  -5 602.847 48.7586   2
  -2  -6  -5 485.298 42.3960   5
   2  -6   5 621.165 46.9543   1
  -2   6  -5 288.682 52.7890  42
  -2  -6  -5 302.794 44.9227  38
   2   6   5 370.226 39.5828  16
  -2   6  -5 328.925 46.5064  30
   2   6   5 365.031 45.8446  29
  -2  -6  -5 382.582 51.6555  24
  -2   6  -5 362.011 55.7843  26
  -2   6  -5 331.730 54.2211  27
   2  -6   5 401.497 46.7378  22
  -2  -6  -6-13.0706 49.4233   2
  -2  -6  -6 8.30493 40.4093   5
   2  -6   6 28.0327 43.7446   1
  -2   6  -6 145.969 51.2405  42
   2   6   6 125.838 33.4362  36
  -2   6  -6 38.5436 46.4824  14
   2   6   6 67.1336 37.8681  16
  -2   6  -6 86.7135 51.4714  32
  -2   6  -6 65.2129 55.5513  27
   2   6   6 118.597 51.7985  29
   2  -6   6 77.2049 49.8288  22
  -2  -6  -6 70.3294 48.1700  24
  -2   6  -7 2472.19 82.6546  43
  -2   6  -7 2305.24 78.2122  42
   2   6   7 2056.45 61.4515  36
  -2  -6  -7 1954.69 70.5283  31
  -2   6  -7 2075.01 76.3387  32
   2  -6   7 1029.45 66.5979   1
  -2  -6  -7 1151.91 66.0024   1
  -2  -6  -7 1123.26 75.4644   2
  -2   6  -7 1790.49 83.5777  27
   2   6   7 2186.46 83.4226  29
  -2  -6  -7 1843.36 78.7727  24
   2   6   7 1502.18 64.5970  16
  -2   6  -7 1455.27 71.4947  14
  -2   6  -8 7826.37 212.297  43
   2   6   8 8159.39 207.616  16
  -2  -6  -8 9345.80 210.952   1
  -2   6  -8 7607.05 209.417  32
  -2  -6  -8 7974.11 206.890  31
  -2  -6  -8 8646.70 220.331  24
   2   6   8 9557.95 222.695  29
  -2  -6  -8 8614.89 215.148   9
   2   6   9 24290.3 547.663  16
  -2  -6  -9 23598.3 544.390  31
  -2   6  -9 21909.6 547.738  43
  -2   6  -9 22287.5 549.591  41
  -2  -6  -9 24430.1 554.867   9
   2  -6   9 25382.4 543.462   2
  -2  -6 -10 288.868 61.6921  24
   2  -6  10 148.178 48.5471   2
   2   6  10 340.103 63.6518  29
  -2  -6 -10 229.109 47.9418   9
  -2  -6 -11 8609.36 221.167  18
   2   6  11 7707.27 210.212  16
   2  -6  11 7846.26 204.780   2
   2   6  11 9195.97 229.443  29
  -2  -6 -11 8090.69 224.079  24
  -2  -6 -11 8473.80 220.293   9
  -2  -6 -12 126.598 66.9445  24
   2   6  12 77.5003 50.3654  16
  -2  -6 -12 102.792 59.2811  18
   2  -6  12 16.0721 52.4028   2
   2   6  12 59.7310 67.3381  29
  -2  -6 -12 27.3295 52.8436   9
  -2   6 -13 1052.62 98.6528  21
   2   6  13 1245.54 87.9623  29
  -2  -6 -13 1017.87 86.0119  24
  -2  -6 -13 809.597 73.5609   9
  -2  -6 -13 1042.28 77.9352  18
   2   6  13 830.260 65.7180  16
  -2   6 -14 585.817 94.0329  21
  -2  -6 -14 482.281 79.2723  24
   2   6  14 469.764 80.9170  29
  -2  -6 -14 508.289 69.9858   9
  -2  -6 -14 456.628 71.8772  18
   2   6  14 434.190 60.6552  16
   2   6  15 10107.2 274.501  29
  -2  -6 -15 9459.13 274.608  24
  -2   6 -15 9848.84 281.515  21
  -2  -6 -15 9440.61 270.119  18
  -2  -6 -16 59.6770 80.9085  24
  -2   6 -16 112.614 97.7830  21
   2   6  16 139.103 73.8600  29
  -2  -6 -16 53.5483 67.9859   8
  -2  -6 -16 15.0729 71.3021  18
  -2   6 -17 2103.41 133.515  21
  -2  -6 -17 2134.94 117.383  24
   2   6  17 2234.95 112.230  29
  -2  -6 -17 2587.84 115.473   8
  -2  -6 -17 2170.00 116.841  18
  -2   6 -18 69.6655 93.2471  21
  -2  -6 -18 50.2130 77.6523  24
   2   6  18 20.9398 70.5219  29
  -2   6 -19 85.3810 93.3023  21
  -2  -6 -19 88.7513 62.5328   8
   2   6  19 54.9703 69.2364  29
  -2  -6 -20 42.6644 64.4379   8
   2   6  20 69.9801 62.4293  29
  -2   6 -21 100.287 69.5008  24
  -2  -6 -21 162.853 61.3686   8
   2   6  21 107.969 57.5372  29
  -2  -6 -22-32.4825 52.7274   8
  -2   6 -22 31.7140 60.2944  24
  -2  -6 -23 106.504 46.9449   8
  -2   6 -23 53.4972 50.2434  24
  -2   6 -24 40.2081 36.4936  24
   2  -8 -23 1092.21 58.0766   8
   2   8 -23 405.872 54.9706  24
   2   8 -22-0.87806 57.5862  24
   2  -8 -22 27.7995 49.8195   8
   2  -8 -21 895.713 71.1379   8
   2  -8 -20 573.502 70.2139   8
   2  -8 -19-1.30321 62.4810   8
   2  -8 -19-40.8597 68.1434  18
   2   8 -18 957.764 110.930  21
   2  -8 -18 984.022 88.7732  18
   2   8 -17 4945.56 198.557  21
  -2   8  17 5222.21 180.537  29
   2  -8 -17 5472.90 183.257  18
  -2   8  16 29.6175 73.8683  29
   2   8 -16 48.9375 100.820  21
   2  -8 -16 39.8343 71.1247  18
  -2   8  16 30.1912 63.5817  16
  -2  -8  16 54.8274 79.7319  17
   2   8 -15 10559.2 302.125  21
  -2   8  15 10542.9 281.275  16
   2  -8 -15 11084.4 292.015  18
  -2   8  15 10863.9 291.089  29
   2  -8 -15 11182.2 291.760   9
   2  -8 -14 3540.42 132.537  18
   2   8 -14 2909.53 147.664  21
  -2   8  14 3148.89 118.088   6
  -2   8  14 3335.53 132.789  29
   2  -8 -14 2937.76 125.413   9
  -2  -8  14 2689.35 127.644  17
  -2   8  14 3304.77 125.618  16
  -2   8  13 421.452 77.1121  29
   2  -8 -13 597.998 67.7976   9
  -2   8  13 516.363 72.4241  16
  -2   8  12 3105.07 123.777  29
   2  -8 -12 3017.07 116.180   9
  -2   8  12 3203.30 118.041  16
  -2   8  11 6395.61 192.763  29
   2  -8 -11 6663.05 188.077   9
  -2   8  11 6728.01 188.597  16
  -2   8  10 3828.49 124.683  29
  -2   8  10 3480.62 118.431  16
  -2   8   9 19274.7 448.164  16
  -2   8   9 18429.2 450.789  29
   2   8  -9 18339.6 450.659  27
  -2   8   8 11858.7 281.710  16
  -2   8   8 10818.7 273.013  36
   2  -8  -7 38205.0 807.173   5
   2   8  -7 35464.3 817.599  27
   2   8  -7 36193.7 818.595  26
   2   8  -6 1162.79 56.4572  14
  -2   8   6 1420.46 67.6654  16
  -2  -8   6 1211.95 74.7386  17
   2  -8  -6 1035.76 53.7691   5
   2   8  -6 1534.29 76.5600  26
   2   8  -6 1483.40 75.3416  27
  -2  -8   6 1478.04 72.9561  22
  -2  -8   5 14276.7 344.286  17
   2   8  -5 14944.2 339.934   4
   2   8  -5 13888.7 342.503  26
  -2  -8   5 14287.2 346.373  22
  -2  -8   4 15954.0 361.788  22
  -2   8   4 16618.9 354.228  20
  -2  -8   4 14079.6 348.622   1
   2   8  -4 14355.2 353.212   4
  -2  -8   4 15088.9 359.870  17
  -2   8   4 15601.4 354.957  13
   2   8  -4 15306.5 358.967  26
  -2   8   4 15214.9 359.990  10
  -2   8   3 4641.94 139.074  46
   2   8  -3 4388.60 135.835  40
  -2   8   3 4731.19 138.228  40
   2   8  -3 5397.45 134.121   4
  -2  -8   3 5271.47 125.524   1
  -2   8   3 5025.68 132.293  13
   2  -8  -3 5128.08 124.373  15
  -2  -8   3 4904.83 140.377  17
  -2   8   3 5011.57 130.969  20
  -2   8   3 5178.72 138.789  10
  -2   8   2 35064.5 784.879  10
  -2  -8   2 33898.4 772.819   1
   2   8  -2 33445.4 778.729   4
  -2   8   2 35145.2 781.448  46
  -2   8   2 37066.2 786.356  40
   2   8  -2 36371.3 786.070  40
  -2  -8   2 35124.8 785.144  17
   2  -8  -2 33767.2 773.279  15
  -2   8   2 34550.3 779.447  13
   2   8  -2 35555.4 774.179  28
   2  -8  -2 36502.0 786.638  23
   2   8  -2 32832.4 771.552  19
  -2   8   1 84856.7 1691.78   4
   2   8  -1 73315.4 1688.17  45
  -2   8   1 69698.8 1693.60  46
  -2   8   1 73003.6 1698.59  40
   2   8  -1 72229.1 1697.54  40
  -2  -8   1 77084.9 1698.57  17
  -2   8   1 72979.0 1693.86  33
  -2  -8   1 73996.2 1698.24  23
   2  -8  -1 75736.0 1698.94  23
  -2   8   1 81060.2 1699.45  10
   2   8  -1 78746.0 1688.54  12
   2   8   0 232.986 51.0301  40
  -2   8   0 304.118 50.3631  40
   2  -8   0 279.820 53.5035  17
  -2  -8   0 229.459 38.5310  15
  -2   8   0 203.731 53.2963  33
  -2   8   0 241.795 57.4397  35
  -2   8   0 398.973 48.2750   4
  -2  -8   0 378.306 44.8380   3
   2  -8   0 191.015 42.6132  23
  -2  -8   0 197.235 41.7691  23
  -2   8   0 245.614 41.3222  19
   2  -8   1 55339.7 1279.51  23
  -2  -8  -1 56648.1 1279.48  23
  -2   8  -1 55820.6 1272.73  19
   2   8   1 55625.1 1279.43  40
  -2   8  -1 54419.9 1279.07  40
   2  -8   1 58123.9 1277.75  17
  -2  -8  -1 56024.4 1274.29  15
   2   8   1 56047.2 1268.29  35
   2   8   1 58178.7 1268.31  33
  -2   8  -1 55330.3 1274.77  35
  -2   8  -1 56766.2 1274.68  12
  -2   8  -1 60999.5 1274.26   4
  -2  -8  -1 58313.4 1271.71   3
  -2   8  -2 18709.1 457.413  12
   2   8   2 20004.2 462.731  10
  -2  -8  -2 19287.1 456.140   3
  -2   8  -2 18037.3 455.735   4
  -2   8  -2 21472.8 461.684  45
  -2   8  -2 21315.6 465.731  40
   2  -8   2 19538.6 460.868  17
  -2  -8  -2 19884.1 457.937  15
   2   8   2 20749.0 452.162  33
  -2   8  -2 20229.0 459.315  28
   2   8   2 20348.9 450.428  20
  -2   8  -2 19851.2 457.021  19
   2   8   3 72.0528 42.8962  46
  -2   8  -3 62.6978 56.1199  45
   2  -8   3 107.953 51.6018  17
   2   8   3 51.8681 33.2493  13
   2   8   3 54.8007 49.1840  10
  -2   8  -3 20.9252 48.9882  28
  -2   8  -3 74.1774 50.5289  26
  -2  -8  -3 111.824 43.6095   2
  -2  -8  -3 126.706 51.2067   3
  -2  -8  -4 9393.75 230.719   3
  -2  -8  -4 9537.57 227.904   2
   2  -8   4 9778.84 234.567  22
   2   8   4 8948.23 219.498  13
  -2   8  -4 9574.51 229.992  30
  -2   8  -4 9503.38 229.165  28
  -2   8  -4 9258.75 232.667  26
  -2   8  -4 9582.63 234.550  27
   2   8   4 9078.50 231.882  10
   2  -8   5 10212.3 228.644   1
  -2  -8  -5 10063.8 230.932   5
   2  -8   5 9167.20 236.821  22
  -2  -8  -5 8300.05 226.814  38
  -2   8  -5 7965.91 228.633  30
  -2   8  -5 9060.69 236.114  26
   2   8   5 9279.89 234.953  29
  -2   8  -5 8780.43 235.141  27
   2   8   5 9693.19 234.126  10
  -2  -8  -6 1929.11 77.8841   5
   2  -8   6 1692.17 77.6917   1
  -2   8  -6 2744.50 89.3652  42
  -2  -8  -6 2449.02 80.1285  38
  -2   8  -6 1874.43 82.3962  14
  -2   8  -6 2187.60 82.6021  30
   2   8   6 2464.54 89.8560  29
  -2   8  -6 2271.29 91.5237  26
  -2   8  -6 2344.91 94.6677  27
   2  -8   6 2248.61 89.0870  22
  -2  -8  -7 21497.8 509.948  38
   2   8   7 22474.0 512.004  16
  -2   8  -7 23061.5 515.178  14
  -2   8  -7 21952.7 512.720  32
   2  -8   7 22757.1 510.009   1
  -2  -8  -7 22587.8 511.819   5
  -2  -8  -8 100.302 47.2042  38
   2  -8   8 75.9171 52.3179   1
  -2  -8  -9 16334.0 390.727   9
   2   8   9 15200.6 390.448  29
   2  -8   9 16295.4 375.344   2
   2   8  10 3767.17 126.378  29
  -2  -8 -10 3404.35 116.814   9
   2   8  10 3520.72 112.911  16
   2   8  11 9181.95 247.247  29
  -2  -8 -11 9241.17 244.132   9
   2   8  11 8964.63 235.525  16
  -2  -8 -12 9428.03 250.088  18
  -2  -8 -12 8658.63 248.803   9
   2   8  12 9475.17 253.716  29
  -2  -8 -12 9329.81 259.541  24
  -2  -8 -13 1051.04 83.4550  18
   2   8  13 1012.75 86.5853  29
  -2  -8 -13 1068.89 78.5747   9
  -2   8 -14 1785.97 122.133  21
   2   8  14 1924.67 105.632  29
  -2  -8 -14 1660.62 96.4524   9
  -2  -8 -14 1855.86 99.4545  18
   2   8  15 7118.78 217.112  29
  -2  -8 -15 7299.83 213.445   9
  -2  -8 -15 6813.34 208.589  18
   2   8  16 3560.73 141.095  29
  -2   8 -16 3500.32 159.026  21
  -2  -8 -16 3288.01 136.713  18
  -2   8 -17 2815.04 143.911  21
   2   8  17 2509.64 122.721  29
  -2  -8 -17 2703.76 125.148  18
  -2   8 -18 722.713 106.795  21
  -2  -8 -18 877.103 83.6006   8
   2   8  18 733.179 80.8178  29
  -2  -8 -19 357.021 69.6610   8
  -2  -8 -20 290.139 65.7754   8
  -2  -8 -21 584.946 64.9089   8
  -2   8 -22 250.449 60.0900  24
  -2  -8 -22 515.217 56.4019   8
  -2   8 -23 8.55798 42.4295  24
   2  10 -22-40.3849 47.3035  24
   2 -10 -22 84.8467 42.7924   8
   2 -10 -21 69.4427 51.5151   8
   2 -10 -20-1.03215 55.6125   8
   2  10 -19 17.4815 86.4296  21
   2 -10 -19 92.4624 62.8433   8
   2 -10 -19-6.00006 63.4220  18
   2 -10 -18 602.023 72.8798   8
   2 -10 -18 533.917 76.5583  18
   2  10 -17 713.620 106.907  21
   2 -10 -17 907.339 83.4282  18
   2  10 -16 690.678 107.762  21
   2 -10 -16 622.418 78.5049   9
   2 -10 -16 778.607 82.2804  18
  -2 -10  16 626.368 92.3307  17
   2  10 -15 2692.83 149.438  21
   2 -10 -15 3276.68 132.680  18
   2 -10 -15 3580.84 133.723   9
  -2 -10  15 2399.72 130.683  17
   2 -10 -14 2156.24 107.423  18
   2 -10 -14 2004.09 103.093   9
   2 -10 -13 531.002 70.5239   9
  -2 -10  13 329.151 88.9057  17
   2 -10 -12 939.887 76.1824   9
  -2 -10  12 870.117 90.1411  17
  -2  10  12 1022.05 79.5313  16
   2 -10 -11 9.10356 52.5471   9
  -2 -10  11 50.5083 76.2418  17
   2  10 -10 8849.41 252.665  27
   2 -10 -10 9545.93 247.482   9
  -2 -10  10 8807.44 247.964  17
  -2 -10   9 9919.41 259.447  17
   2  10  -9 9513.54 261.119  27
  -2 -10   8 1584.81 93.0927  17
   2  10  -8 1948.33 97.4571  27
   2  10  -8 1879.79 95.7267  26
  -2 -10   8 1879.76 94.9528  22
  -2 -10   7 9420.92 243.089  17
  -2 -10   7 9702.41 245.633  22
   2  10  -7 9285.33 243.961  27
   2  10  -7 9096.76 242.371  26
   2 -10  -7 8921.14 227.741   5
  -2 -10   6 184.195 66.4563  17
  -2  10   6 82.7591 52.6269  13
  -2 -10   6 117.807 53.6082  22
   2  10  -6 182.138 65.5254  27
   2  10  -6 236.418 63.2486  26
   2 -10  -6 38.8200 43.5263   5
  -2  10   5 158.117 50.0153  13
  -2 -10   5 84.6206 65.8612  17
  -2  10   5 90.5106 68.3835  46
   2  10  -5 200.542 57.9281   4
  -2 -10   4 36650.3 809.877   1
   2  10  -4 36739.0 817.254   4
  -2  10   4 36660.5 816.598  13
  -2  10   4 38221.5 825.159  10
  -2  10   4 36224.1 813.704  20
  -2 -10   3 4664.23 99.1279   1
   2  10  -3 5252.73 117.220   4
  -2  10   3 2319.55 111.220  46
  -2  10   3 2692.14 111.339  40
   2  10  -3 2606.69 109.307  40
  -2  10   3 3622.52 105.377  13
  -2  10   3 2796.72 109.480  33
  -2  10   3 4163.72 118.057  10
   2 -10  -3 3248.15 112.234  23
  -2  10   3 3621.13 106.624  20
  -2  10   2 2010.42 76.4546  40
   2  10  -2 1779.79 74.5351  40
  -2  10   2 2021.15 76.8018  46
  -2  10   2 1846.31 74.8718  33
  -2  10   2 1905.80 79.2853  35
  -2  10   2 1229.25 61.4887  20
   2 -10  -2 1347.86 68.2679  23
  -2 -10   2 534.034 56.5853   3
   2  10  -2 727.737 63.7522   4
  -2  10   2 719.245 62.4602   4
  -2  10   1 6557.15 168.249  33
  -2  10   1 6660.70 169.742  35
  -2  10   1 6699.62 175.514  40
   2  10  -1 6334.74 174.724  40
   2 -10  -1 6467.85 173.168  23
  -2 -10   1 6239.35 172.699  23
  -2  10   1 6829.81 165.676   4
   2  10  -1 6608.40 167.281   4
  -2 -10   0 16021.5 386.147  23
   2 -10   0 15156.2 385.019  23
   2  10   0 16436.6 386.892  40
  -2  10   0 15072.1 386.009  40
  -2  10   0 15345.9 379.131  35
  -2  10   0 15957.8 378.778  12
   2  10   0 16600.4 372.470  12
  -2 -10   0 16223.4 375.755   3
  -2  10   0 17879.4 379.028   4
  -2  10  -1 20815.9 597.621  45
   2  10   1 23863.0 605.039  40
  -2  10  -1 21929.0 603.131  40
  -2 -10  -1 31335.0 600.122   3
  -2  10  -1 31535.2 600.518   4
  -2 -10  -1 25790.6 597.225  15
   2 -10   1 27016.3 605.191  17
  -2 -10  -1 25049.4 606.236  23
  -2  10  -1 27164.8 596.696  19
   2 -10   1 24677.7 605.317  23
  -2  10  -1 27501.0 600.410  12
  -2  10  -2 3238.16 100.907  12
  -2  10  -2 3868.20 111.145  45
   2  10   2 3756.60 113.069  40
  -2  10  -2 3554.78 110.269  40
  -2 -10  -2 2765.06 97.3993   2
  -2  10  -2 3183.39 102.883   4
   2 -10   2 3372.37 110.945  17
  -2 -10  -2 2832.39 97.3659  15
  -2  10  -2 3537.13 104.375  28
  -2 -10  -2 3211.54 106.301  23
  -2  10  -2 3339.06 97.4664  19
   2  10   3 188.293 58.6197  10
  -2 -10  -3 200.079 52.8074   2
  -2  10  -3 12.6254 59.0016  45
   2  10   3 15.5507 58.0790  40
  -2  10  -3 120.852 46.7157  19
  -2 -10  -3 79.4799 46.7510  23
  -2  10  -3 95.4889 56.8681  26
  -2  10  -3 79.0589 52.8125  28
  -2 -10  -3 106.838 45.1385  15
  -2 -10  -4 9983.74 230.244  15
   2  10   4 10117.7 237.127  10
  -2  10  -4 7846.21 226.966  30
  -2  10  -4 8171.62 226.987  28
  -2 -10  -4 10964.7 232.650   2
   2 -10   4 8927.78 224.287   1
   2 -10   5 1013.26 73.2629  17
   2  10   5 1482.52 74.8406  10
   2 -10   5 1094.93 63.4531   1
  -2 -10  -5 1320.35 64.9735   5
   2 -10   6 1466.75 79.6705  17
   2 -10   6 1499.95 80.0224  22
  -2  10  -6 1501.25 83.0259  27
  -2  10  -6 1500.60 83.2111  26
  -2 -10  -6 1078.48 64.4840   5
   2 -10   6 1023.98 64.0847   1
   2 -10   7 26449.5 606.701  17
  -2  10  -7 24808.6 608.885  27
  -2  10  -7 23611.8 606.710  26
   2 -10   7 26564.2 596.579   1
  -2 -10  -7 27614.0 602.061   5
   2 -10   7 25299.1 611.810  22
   2 -10   8 2697.91 111.871  22
   2  10   8 2706.15 110.328  29
  -2  10  -8 2790.70 119.290  27
   2  10   9 5865.17 175.140  29
  -2  10  -9 5512.88 179.376  27
   2  10  10 393.118 71.9653  29
  -2 -10 -10 250.418 56.2932   9
   2  10  11 410.779 75.8424  29
  -2 -10 -11 675.336 69.2020   9
   2  10  12 6324.04 200.695  29
  -2 -10 -12 6736.51 196.832   9
   2  10  13 17.4018 75.0454  29
  -2 -10 -13 229.421 62.7952   9
  -2 -10 -13 115.433 69.6940  18
   2  10  14 192.417 78.0230  29
  -2 -10 -14 335.065 67.2922   9
  -2 -10 -14 209.008 69.2550  18
   2 -10  14 365.872 89.1582  17
  -2  10 -15 390.322 103.266  21
   2  10  15 514.761 84.1245  29
  -2 -10 -15 541.373 75.0066  18
   2 -10  15 399.058 90.8990  17
  -2 -10 -15 604.283 77.6337   9
   2 -10  16 37.0485 82.3408  17
  -2 -10 -16 71.1106 67.7815  18
  -2 -10 -16 13.9710 63.0558   9
  -2  10 -16 165.886 95.6399  21
  -2 -10 -17 545.751 75.5449  18
  -2  10 -17 479.518 100.703  21
   2 -10  18 203.219 77.6093  17
  -2 -10 -18 346.259 70.8273  18
  -2 -10 -18 283.689 68.9015   8
  -2 -10 -19 436.671 68.7476   8
  -2  10 -19 119.307 86.5405  21
  -2 -10 -20 853.233 69.8296   8
  -2  10 -20 455.120 86.5092  21
  -2 -10 -21 75.7365 49.6858   8
  -2 -10 -22 70.1020 41.2668   8
  -2  10 -22 39.5977 47.0014  24
   2 -12 -21 333.647 46.5114   8
   2 -12 -21 145.890 42.6969  23
   2 -12 -20 492.174 58.0855   8
   2 -12 -19 164.708 59.0073  18
   2 -12 -19 124.954 57.5209   8
   2  12 -19 68.3221 77.6925  21
   2 -12 -18 54.6481 60.5554  18
   2  12 -18 38.5609 86.0600  21
   2 -12 -18 61.2801 61.4805   8
  -2  12  17 307.011 70.6083  40
   2 -12 -17 361.393 70.3193  18
   2  12 -16 46.8478 94.7942  21
   2 -12 -16 31.9035 64.5099   9
  -2 -12  15 1203.94 108.684  17
   2 -12 -15 1946.79 105.064  18
   2  12 -15 1528.31 124.748  21
   2 -12 -15 2094.21 103.256   9
  -2  12  15 1348.17 102.517  40
   2 -12 -14 46.0877 64.8902   9
  -2 -12  14 23.4380 87.9018  17
   2 -12 -14 12.1374 68.9688  18
   2 -12 -13 8.38860 62.2917   9
  -2 -12  13 49.7395 90.1729  17
   2 -12 -12 55.6961 59.7317   9
  -2 -12  12 39.1756 89.4953  17
   2 -12 -11-24.5470 59.5672   9
  -2 -12  11 5.06160 88.8176  17
  -2 -12  10 391.565 89.7662  17
   2  12 -10 374.720 92.6097  27
   2 -12 -10 324.035 62.3897   9
  -2 -12   9 4762.44 165.074  17
   2  12  -9 4503.39 164.543  27
  -2  12   9 4853.14 162.166  40
  -2 -12   8 1008.85 93.6303  17
  -2 -12   8 1158.87 92.7142  22
   2  12  -8 1214.37 95.9009  27
   2  12  -8 1182.76 95.2016  26
  -2  12   8 1360.97 92.7397  40
  -2 -12   7 9454.14 256.365  17
  -2 -12   7 9301.97 258.392  22
   2  12  -7 9250.73 255.911  27
   2  12  -7 9028.55 254.090  26
  -2  12   7 10024.9 259.311  40
  -2  12   6 342.236 67.8273  40
  -2 -12   6 260.498 65.4246  22
  -2 -12   6 280.003 73.7197  17
   2  12  -6 325.130 70.7438  26
   2  12  -6 308.468 71.4413  27
   2 -12  -6 285.943 50.8886   5
  -2 -12   5 149.643 68.7245  17
  -2 -12   5 237.573 56.6419  22
   2 -12  -5 117.827 54.2478  23
   2  12  -5 174.417 67.7435  26
  -2  12   5 125.608 62.2439  40
   2  12  -4 318.973 62.5391   4
  -2  12   4 318.579 58.7992   4
  -2  12   4 101.464 61.1987  40
   2 -12  -4 226.732 51.8501  23
  -2 -12   4 148.088 59.0359  22
  -2 -12   4 191.013 67.9502  17
   2  12  -4 233.874 61.1681  26
  -2  12   4 225.702 61.8895  10
  -2  12   3 158.431 59.5101  40
   2  12  -3 226.572 57.7397  40
  -2  12   3 157.262 58.3715   4
   2  12  -3 241.248 59.5303   4
  -2  12   3 185.868 59.5967  10
   2 -12  -3 195.311 54.8841  23
  -2  12   2 6785.99 212.940  40
   2  12  -2 6043.61 210.048  40
  -2  12   2 9480.66 207.282   4
   2  12  -2 9059.25 211.874   4
  -2  12   2 8669.06 216.968  10
   2 -12  -2 7695.25 213.493  23
   2  12  -1 7092.75 214.083  40
  -2  12   1 6441.39 211.949  40
   2  12  -1 9820.61 211.862   4
  -2  12   1 9182.16 207.618   4
  -2  12   1 7948.91 215.363  10
   2 -12  -1 7301.46 212.484  23
  -2  12   0 805.974 66.6355  40
   2  12   0 775.596 70.6049  40
   2  12   0 401.022 62.5920   4
  -2  12   0 445.850 61.7729   4
  -2  12   0 436.205 66.2620  10
  -2 -12   0 565.637 58.4731  23
   2 -12   0 628.511 58.9592  23
  -2  12  -1 10077.1 269.635  40
   2  12   1 10409.5 271.590  40
  -2 -12  -1 10211.5 267.752  23
   2  12   1 10663.6 270.143  10
  -2  12  -1 10565.4 269.225  10
  -2  12  -1 10574.5 259.762   4
   2  12   1 10789.2 260.463   4
  -2  12  -2 46.4257 59.2911  40
   2  12   2 101.170 59.5433  40
  -2 -12  -2 38.0758 48.8900  23
   2 -12   2 99.6802 66.4596  17
  -2  12  -2 53.8189 62.7211  26
   2  12   2 26.6857 58.6313  10
   2 -12   3 226.997 46.8745   1
   2  12   3 269.160 63.8867  40
  -2 -12  -3 259.433 54.9452  23
   2 -12   3 296.475 66.8265  17
  -2  12  -3 220.127 64.0021  26
   2  12   3 369.674 64.1371  10
   2 -12   4 237.036 50.8556   1
   2  12   4 313.889 68.0172  40
   2 -12   4 438.547 61.5103  22
  -2 -12  -4 293.627 53.7608  23
   2 -12   4 412.660 69.2331  17
  -2  12  -4 346.251 69.9460  27
  -2  12  -4 302.695 66.2435  26
   2  12   4 242.678 62.6149  10
  -2 -12  -5 937.761 63.3118   5
   2 -12   5 943.438 58.6639   1
   2  12   5 535.909 73.9672  40
  -2 -12  -5 814.614 65.8820  23
   2 -12   5 673.980 72.0607  22
   2 -12   5 865.824 78.1427  17
  -2  12  -5 697.443 75.5867  26
  -2  12  -5 685.401 75.7243  27
   2  12   5 919.149 71.9738  10
   2  12   6 721.079 80.3433  40
   2 -12   6 717.104 78.7378  17
   2 -12   6 866.761 77.0582  22
  -2  12  -6 810.023 79.2194  26
  -2  12  -6 721.359 79.8806  27
  -2 -12  -6 688.642 63.0644   5
   2 -12   6 695.239 58.7990   1
   2 -12   7 4569.14 153.691  17
   2 -12   7 4920.59 158.337  22
  -2  12  -7 4846.21 158.386  26
  -2  12  -7 4996.80 160.400  27
   2 -12   8 301.959 81.9133  17
   2 -12   8 220.879 77.5289  22
  -2  12  -8 119.493 83.5751  27
  -2  12  -9 7629.71 240.124  27
   2 -12   9 8791.00 237.960  17
   2 -12  10 3218.59 137.367  17
  -2 -12 -10 3432.46 126.900   9
   2 -12  11 107.451 86.2568  17
  -2 -12 -11 101.547 60.6016   9
   2 -12  12 7.61287 84.7504  17
  -2 -12 -12 60.6585 59.3939   9
   2 -12  13 283.716 91.8134  17
  -2 -12 -13 308.645 76.3135  18
  -2 -12 -13 337.323 67.9223   9
  -2 -12 -14 107.340 65.4697  18
   2 -12  14 64.5887 88.2520  17
  -2 -12 -14 125.383 65.4857   9
   2 -12  15 2659.50 139.077  17
  -2  12 -15 2795.16 147.098  21
  -2 -12 -16 46.2979 63.7014   9
  -2  12 -16 7.26533 94.7835  21
  -2  12 -17 557.039 101.643  21
   2 -12  17 617.799 90.1910  17
  -2 -12 -18-1.07039 59.4570  18
   2 -12  18 36.8714 72.5063  17
  -2  12 -18-3.68699 84.8931  21
  -2 -12 -18-6.83232 58.9765   8
   2  12  18 25.8425 65.9462  40
  -2  12 -19-13.6954 73.7539  21
  -2 -12 -19 47.6384 55.1695   8
   2  12  19 30.0442 56.3935  40
  -2 -12 -20 240.497 51.8467   8
  -2  12 -20 44.9402 67.6421  21
  -2 -12 -21 5.85955 40.3479   8
  -2 -12 -21 18.0295 36.7920  23
   2 -14 -20 34.0950 41.6224   8
   2 -14 -20 34.4960 40.6600  23
   2 -14 -19 81.1572 50.9200   8
   2  14 -19 7.44021 65.2905  21
   2 -14 -19 19.8469 46.6046  23
   2 -14 -18 73.4235 56.4728  18
   2  14 -18 137.132 78.1136  21
   2 -14 -18 85.0679 53.7737  23
   2 -14 -18 106.322 55.8448   8
  -2  14  17 666.560 71.6091  40
   2  14 -17 800.099 96.4354  21
   2 -14 -17 952.770 77.4669  23
   2 -14 -17 1125.78 78.1527  18
   2 -14 -16-20.5485 63.1976  18
  -2  14  16-26.9747 68.1568  40
   2 -14 -16 16.3919 59.9871   9
   2 -14 -16 40.5485 62.6662  23
   2  14 -16 28.7808 88.2191  21
  -2  14  15 13.1627 57.4693   6
   2 -14 -15 40.2937 62.4386   9
  -2  14  14 453.327 83.4505  40
   2 -14 -14 736.174 81.3133  18
  -2 -14  14 535.696 94.0652  17
  -2 -14  13-31.8761 88.3396  17
   2 -14 -13 32.2767 66.3388   9
  -2  14  13 61.9585 79.0469  40
  -2 -14  12 95.6530 93.9375  17
   2 -14 -12 118.630 66.0007   9
  -2  14  12 129.897 78.9200  40
  -2 -14  11-1.40066 92.0319  17
   2 -14 -11 32.1079 64.0518   9
  -2  14  11 56.2270 80.1482  40
  -2  14  10 860.540 96.0516  40
   2 -14 -10 994.304 88.7473  23
  -2 -14  10 912.630 107.295  17
   2  14 -10 927.236 107.961  27
   2 -14 -10 1064.92 82.0709   9
  -2 -14   9 549.833 98.4025  17
   2 -14  -9 477.512 79.8525  23
   2  14  -9 517.907 99.0682  27
  -2  14   9 474.671 86.7712  40
  -2 -14   8 3096.74 140.757  17
  -2 -14   8 3248.22 137.089  22
   2 -14  -8 3158.42 130.734  23
   2  14  -8 2928.05 137.092  26
   2  14  -8 2929.74 137.570  27
  -2  14   8 3093.64 134.810  40
  -2 -14   7 1959.02 114.974  17
   2  14  -7 1926.43 113.840  26
   2  14  -7 1853.38 115.267  27
  -2 -14   7 1916.03 104.587  22
   2 -14  -7 2131.95 105.668  23
  -2  14   7 2107.33 111.904  40
   2  14  -6 116.055 79.3059  26
   2  14  -6 56.2440 81.6939  27
   2 -14  -6 31.0906 61.2003  23
  -2 -14   6 11.5772 72.0313  22
  -2  14   6 26.5689 73.0349  40
  -2 -14   5 1507.07 95.2935  22
   2  14  -5 1621.84 104.823  27
   2  14  -5 1428.16 98.1452  26
   2 -14  -5 1652.13 82.9059   5
  -2  14   5 1683.51 101.754  40
   2  14  -4 650.081 82.6102  26
   2 -14  -4 741.236 74.4306  23
  -2 -14   4 666.958 73.9397  22
  -2  14   4 599.873 80.5740  40
  -2 -14   3 5824.39 191.701  22
   2 -14  -3 6013.72 189.534  23
   2  14  -3 5962.21 189.003  26
  -2  14   3 5423.81 190.630  40
   2 -14  -2 2978.92 119.797  23
  -2  14   2 3316.43 115.256   4
  -2  14   2 3355.90 123.832  10
   2  14  -2 2868.04 119.231  40
  -2  14   2 3015.27 123.693  40
   2 -14  -1 8177.12 237.955  23
   2  14  -1 9472.86 241.717  10
  -2  14   1 9649.58 242.930  10
  -2  14   1 9794.09 230.850   4
   2  14  -1 10697.0 239.155   4
  -2  14   1 6859.06 234.865  40
   2  14  -1 6690.13 234.639  40
   2  14   0 4114.14 141.237  10
  -2  14   0 4052.58 140.629  10
  -2  14   0 4023.60 134.103   4
   2  14   0 4048.59 135.989   4
  -2  14   0 4210.39 144.208  40
   2  14   0 4303.02 144.437  40
   2  14   1 98.5949 68.5744   4
  -2 -14  -1-12.3511 56.7705  23
  -2  14  -1 7.62529 67.3052  26
  -2  14  -1 16.9008 66.6064  10
   2  14   1 10.9586 64.8391  10
   2  14   1 34.5253 65.2539  40
  -2  14  -1 68.1685 64.1346  40
   2  14   2 7662.29 185.160   4
  -2 -14  -2 5634.16 186.576  23
  -2  14  -2 6154.62 187.475  26
  -2  14  -2 6429.76 190.542  10
   2  14   2 6871.76 191.670  10
   2  14   2 5487.71 187.525  40
   2  14   3 247.060 72.0701   4
   2  14   3 541.759 79.7246  40
  -2 -14  -3 422.911 65.2081  23
   2 -14   3 383.352 67.2931  22
  -2  14  -3 366.448 75.8224  26
   2  14   3 332.115 70.5607  10
  -2 -14  -4 1131.24 75.8413   5
   2  14   4 1227.19 93.0522  40
  -2 -14  -4 1177.57 81.8455  23
   2 -14   4 1213.49 86.3931  22
   2 -14   4 1383.12 95.1951  17
  -2  14  -4 1128.86 91.0765  26
  -2  14  -4 1152.36 91.1466  27
   2  14   4 1205.31 83.4264  10
   2 -14   5 3292.00 130.276  17
   2 -14   5 2968.90 127.965  22
  -2 -14  -5 3198.27 124.592  23
  -2  14  -5 3001.19 129.473  26
  -2  14  -5 3005.92 129.201  27
   2  14   5 2871.63 127.433  40
   2 -14   6 578.453 91.2855  17
   2 -14   6 638.994 82.4002  22
  -2 -14  -6 502.489 73.2423  23
  -2  14  -6 704.898 90.5386  26
  -2  14  -6 684.353 91.2288  27
   2  14   6 682.072 90.2058  40
   2 -14   7 984.485 99.0865  17
  -2 -14  -7 866.992 76.1665  23
   2 -14   7 787.229 84.2649  22
  -2  14  -7 746.141 98.0441  27
  -2  14  -7 638.068 93.7152  26
   2  14   7 617.126 90.0325  40
   2 -14   8 6867.65 207.606  17
  -2 -14  -8 6538.79 200.846  23
   2 -14   8 6184.04 204.747  22
  -2  14  -8 6263.53 207.403  27
   2  14   8 5939.77 205.306  40
   2 -14   9 293.314 95.0027  17
  -2 -14  -9 388.699 74.4734  23
  -2  14  -9 256.061 97.4755  27
   2  14   9 327.432 88.0298  40
   2  14  10 324.324 91.6087  40
  -2 -14 -10 318.078 68.7612   9
   2 -14  10 347.484 92.2458  17
   2  14  11 504.591 95.2672  40
  -2 -14 -11 445.217 69.2190   9
   2 -14  11 413.142 97.8202  17
   2 -14  12 1391.58 112.494  17
  -2 -14 -12 1345.20 88.1559  18
   2  14  12 1149.82 106.144  40
  -2 -14 -12 1546.24 93.7841   9
   2  14  13 355.518 89.1368  40
  -2 -14 -13 388.427 70.7384   9
  -2 -14 -13 401.769 70.6358  18
   2 -14  13 373.414 95.8988  17
   2  14  14 64.9032 80.1359  40
   2 -14  14-55.4939 90.2524  17
  -2 -14 -15 1062.64 83.8283   9
  -2 -14 -15 939.700 77.9561  18
   2 -14  16 336.545 86.5940  17
  -2 -14 -16 466.381 66.8111  18
  -2  14 -16 394.790 95.2082  21
   2  14  16 441.705 79.7742  40
  -2 -14 -16 499.459 67.8559   9
   2  14  17 132.046 67.3691  40
  -2 -14 -17 137.035 60.0847  23
  -2  14 -17 90.3419 85.2607  21
   2 -14  17 90.6589 75.4017  17
  -2 -14 -17 212.209 59.6500  18
  -2 -14 -18-18.6577 51.3429  23
  -2  14 -18 3.08769 76.1132  21
  -2 -14 -18-33.0140 52.9502   8
   2  14  18-7.80268 57.1121  40
  -2 -14 -19-14.3246 47.4546   8
  -2  14 -19 23.7713 63.4420  21
  -2 -14 -19-20.7282 43.7185  23
  -2 -14 -20-14.0395 41.5600   8
  -2 -14 -20 34.2269 36.5541  23
   2 -16 -19-7.78514 32.7843  23
   2  16 -19-4.36613 50.6799  21
   2 -16 -18 236.475 46.7040  23
   2  16 -18 111.632 64.4922  21
   2  16 -17 27.2074 70.2949  21
   2 -16 -17 49.9706 50.7314  23
   2 -16 -17 67.4799 49.2433  18
   2 -16 -16 61.2548 53.8900  18
   2  16 -16-36.8821 79.5863  21
   2 -16 -16 77.2536 58.7554  23
  -2  16  16 17.5098 57.4876  40
   2 -16 -16 156.159 57.3329   9
   2 -16 -15 638.263 69.6928  18
   2 -16 -15 557.028 71.7490  23
   2  16 -15 451.107 93.4056  21
   2 -16 -15 732.490 71.3316   9
  -2  16  15 432.404 73.0077  40
   2 -16 -14 445.172 71.0695  23
   2 -16 -14 537.430 74.6183  18
  -2  16  14 629.531 66.5977   6
   2 -16 -14 658.463 71.6758   9
   2 -16 -13 1759.57 98.9810   9
   2 -16 -12 150.767 73.7631  23
  -2  16  12 53.6913 80.5263  40
   2 -16 -11 2272.63 117.164  23
  -2  16  11 1993.08 120.968  40
   2 -16 -10 436.469 78.1237  23
   2 -16 -10 672.849 80.5947   9
   2  16  -9 353.706 100.688  27
   2 -16  -9 255.377 75.3434  23
  -2  16   9 302.891 90.3955  40
   2  16  -8 2234.07 132.750  27
  -2 -16   8 2288.83 126.013  22
   2 -16  -8 2225.18 117.257  23
  -2  16   8 2006.66 123.487  40
   2  16  -7 124.010 92.5755  26
   2  16  -7 187.637 97.2818  27
  -2 -16   7 271.872 83.2829  22
   2 -16  -7 209.562 73.5756  23
  -2  16   7 239.748 89.0428  40
   2  16  -6-88.6830 92.9094  27
   2  16  -6 30.4342 88.7590  26
   2 -16  -6-42.6365 70.8533  23
  -2 -16   6 65.0687 79.0633  22
  -2  16   6 49.0449 83.2232  40
   2  16  -5 1515.55 112.864  27
   2  16  -5 1646.57 114.181  26
  -2 -16   5 1598.93 107.689  22
   2 -16  -5 1399.85 96.4319  23
   2  16  -4 17.2902 85.3412  26
   2  16  -4 67.3520 90.2480  27
  -2 -16   4 140.481 75.9983  22
   2 -16  -4 134.845 69.4992  23
  -2  16   4 261.837 84.4678  40
  -2 -16   3-17.7190 76.1022  22
   2 -16  -3-8.39494 68.7397  23
   2  16  -3 28.9177 84.7633  26
   2  16  -3 55.0968 81.0161  10
  -2  16   3 17.8696 80.1393  40
  -2  16   2 471.485 85.8828  10
   2  16  -2 329.123 85.4595  10
   2  16  -2 352.843 87.7033  26
   2  16  -2 373.860 87.1023   4
  -2  16   2 159.889 81.6030  40
  -2  16   1 2762.47 120.082  10
   2  16  -1 2525.40 119.236  10
   2  16  -1 2878.98 115.238   4
   2  16  -1 1540.43 113.196  40
  -2  16   1 1806.55 116.402  40
   2  16   0 5624.35 172.113  10
  -2  16   0 5697.54 172.202  10
  -2  16   0 4654.95 166.044  26
   2  16   0 6641.88 166.770   4
   2  16   1 43.6207 80.2486  10
  -2  16  -1 65.1258 83.9089  10
  -2  16  -1-41.8773 84.8622  26
   2  16   1 52.9959 84.2440   4
   2  16   1 54.3790 80.5383  40
   2  16   2 2750.33 114.843   4
   2 -16   2 2134.83 113.596  22
  -2  16  -2 1859.06 115.509  26
   2  16   2 2434.04 115.263  10
  -2  16  -2 2303.67 117.286  10
   2  16   2 1628.53 112.338  40
   2  16   3 1861.70 104.498   4
   2 -16   3 1572.67 98.2360  22
  -2  16  -3 1462.13 104.242  26
  -2  16  -3 1565.15 110.300  27
   2  16   3 1520.42 100.645  10
  -2  16  -3 1615.28 104.976  10
   2  16   4 16.5927 80.7789   4
  -2 -16  -4 20.3758 66.7073   5
   2 -16   4-33.9713 75.8239  22
  -2 -16  -4-11.1161 65.0220  23
  -2  16  -4-42.0015 87.2065  26
  -2  16  -4-37.0430 87.8548  27
   2  16   4 1.22347 76.2135  10
  -2  16  -4-17.5459 84.3507  10
   2  16   4 1.41878 83.7027  40
  -2 -16  -5 2211.28 103.613   5
  -2 -16  -5 1884.23 111.422  23
   2 -16   5 2007.88 114.711  22
  -2  16  -5 1999.90 121.085  26
  -2  16  -5 2131.57 124.039  27
  -2  16  -5 2230.79 120.147  10
   2  16   6 748.102 100.511  40
  -2  16  -6 568.448 101.175  27
  -2  16  -6 646.489 99.3518  26
  -2 -16  -6 833.864 82.0460  23
   2 -16   6 692.585 93.8200  22
  -2 -16  -7 125.860 69.1488  23
   2 -16   7 205.265 84.7821  22
  -2  16  -7 85.6907 96.2822  27
   2  16   7 126.425 91.7581  40
   2 -16   8 2027.55 125.795  17
  -2 -16  -8 2226.27 119.019  23
   2 -16   8 1965.93 122.577  22
  -2  16  -8 2128.17 131.786  27
   2  16   8 1974.55 124.730  40
   2  16   9 121.742 90.8926  40
  -2 -16  -9 242.530 75.9808  23
   2 -16   9 164.492 94.4949  17
   2 -16  10 485.950 100.804  17
  -2 -16 -10 499.262 78.1881  23
   2  16  10 309.277 91.4651  40
  -2 -16 -10 528.573 77.2767   9
   2  16  11 1248.54 108.795  40
  -2 -16 -11 1214.15 95.9101  23
   2 -16  11 1200.07 112.755  17
   2  16  12 28.2827 83.5821  40
   2 -16  12-63.3167 91.2080  17
  -2 -16 -12 76.6808 69.0573  23
  -2 -16 -13 1327.14 88.3609   9
  -2 -16 -13 1156.03 80.6414  18
  -2 -16 -14 427.438 71.6643  23
   2  16  14 311.573 82.2717  40
  -2  16 -15 33.9083 86.5887  21
  -2 -16 -15 49.0456 60.5774  23
  -2 -16 -15 61.2955 59.4734   9
   2  16  15-20.5779 73.8412  40
  -2 -16 -16 162.126 58.2690  23
  -2  16 -16 137.388 81.5125  21
  -2 -16 -16 224.762 55.5027   9
   2  16  16 56.8167 66.4368  40
  -2  16 -17 55.9803 69.3560  21
  -2 -16 -17 21.4961 50.0716  23
  -2 -16 -17 97.4210 51.1806   8
   2  16  17 19.8783 54.6941  40
  -2  16 -18 44.5596 60.6312  21
  -2 -16 -18 0.71497 41.1998  23
  -2 -16 -18-7.02984 44.2222   8
  -2  16 -19 4.38946 48.5839  21
  -2 -16 -19 59.2056 32.2362  23
   2  18 -17 9.58403 53.0554  21
   2 -18 -17 26.5775 39.2496  23
   2 -18 -17 43.6478 39.0820   8
   2  18 -16 5.33903 64.5289  21
   2 -18 -16 6.17836 45.5625  23
   2 -18 -15 228.303 54.4279  23
   2  18 -15 122.032 72.5082  21
   2 -18 -14 72.6020 56.7112  23
   2 -18 -14 55.1556 53.8778   9
  -2  18  14 95.6617 61.1040  40
   2 -18 -13 607.448 74.3445  23
   2 -18 -13 645.178 69.0248  18
   2 -18 -13 832.927 72.4525   9
  -2  18  13 420.973 74.3987  40
   2 -18 -12 35.6902 63.2241  23
   2 -18 -12 57.4430 60.1287   9
  -2  18  12 9.74467 72.3603  40
   2 -18 -11 1509.99 88.7032   9
  -2  18  11 819.056 94.7220  40
   2 -18 -10 70.5775 62.2197   9
   2  18  -9 147.471 97.2663  27
   2 -18  -9 112.983 72.5099  23
  -2  18   9 63.2087 81.6848  40
   2  18  -8 82.1225 96.9730  27
   2 -18  -8 52.0463 66.4550  23
  -2  18   8 10.5708 82.7721  40
  -2 -18   7 1.58369 77.8840  22
   2 -18  -7 16.9941 68.6664  23
   2  18  -7 5.76561 95.5115  27
   2  18  -7 95.2825 88.7358  10
  -2  18   7 4.58902 84.1290  40
   2 -18  -6 23.5812 74.1301  23
  -2 -18   6 9.48573 79.0009  22
   2  18  -6 14.4218 91.0361  26
   2  18  -6-24.1006 93.9239  27
   2  18  -6 53.9724 90.1947  10
  -2  18   6 112.719 84.7435  40
   2 -18  -5 389.405 80.6898  23
  -2 -18   5 222.098 82.7162  22
   2  18  -5 204.145 97.4247  27
   2  18  -5 320.189 97.3973  26
   2  18  -5 259.184 93.2148  10
  -2  18   5 464.330 94.7377  40
  -2 -18   4 3919.41 154.003  22
   2  18  -4 3990.57 162.508  27
   2  18  -4 4081.36 165.013  26
   2  18  -4 4216.99 160.230  10
  -2 -18   3 463.086 90.5830  22
   2  18  -3 404.248 96.2675  26
   2  18  -3 425.430 103.172  27
  -2  18   3 126.692 90.3204  40
  -2 -18   2 964.945 92.8102  22
  -2  18   2 953.959 99.6589  26
   2  18  -2 913.512 103.087  26
   2  18  -2 725.248 97.1440  10
  -2  18   2 789.893 98.2977  40
  -2 -18   1 440.093 84.9671  22
   2  18  -1 386.239 97.9412  26
  -2  18   1 285.184 90.5332  26
   2  18  -1 310.312 92.1976  10
  -2  18   1 348.352 88.7394  10
   2  18   0 217.003 92.6975  26
  -2  18   0 138.754 91.3190  26
   2  18   0 265.801 89.4903  10
  -2  18   0 142.519 89.2948  10
   2  18   0 171.845 90.7492  40
   2  18   1 2470.92 118.639   4
   2 -18   1 1470.14 106.928  22
  -2  18  -1 1213.52 111.363  26
  -2  18  -1 1140.53 113.267  27
   2  18   1 1844.22 113.628  10
  -2  18  -1 1817.56 113.403  10
   2  18   1 568.344 102.864  40
  -2 -18  -2 475.939 74.2065   5
   2  18   2 637.359 92.1227   4
   2 -18   2 683.770 89.9492  22
  -2  18  -2 724.019 102.207  27
  -2  18  -2 724.121 101.787  26
   2  18   2 528.913 90.5392  10
  -2  18  -2 662.883 96.4815  10
   2  18   2 589.741 96.1043  40
  -2 -18  -3 81.2577 70.9501   5
   2  18   3 95.4054 83.6082   4
   2 -18   3-20.0013 83.4259  22
  -2  18  -3-41.5254 91.1522  26
  -2  18  -3-6.66402 92.0357  27
  -2  18  -3 16.5299 83.7353  10
   2  18   3 87.5000 90.3232  40
  -2 -18  -4 71.5459 68.9888   5
   2 -18   4 116.197 73.7285  22
  -2  18  -4 151.666 93.3212  27
  -2  18  -4 16.8459 91.4316  26
  -2  18  -4 43.4062 84.5682  10
   2  18   4 87.7094 86.4528  40
  -2 -18  -5 142.492 69.0366   5
   2 -18   5 117.332 83.2212  22
  -2 -18  -5 121.276 74.8104  23
  -2  18  -5 57.4111 94.7360  27
  -2  18  -5 65.4574 91.4940  26
  -2  18  -5 118.509 82.9296  10
   2  18   5 53.5724 86.3425  40
  -2 -18  -6 3.07847 70.4316  23
   2 -18   6-12.8634 82.0009  22
  -2  18  -6 64.1069 92.9586  27
  -2  18  -6 23.9790 82.8818  10
   2  18   6-52.2518 87.8382  40
  -2 -18  -7-16.8225 68.3020  23
   2 -18   7-61.1950 84.6160  22
  -2  18  -7-70.6400 95.2478  27
  -2  18  -7-13.1247 80.7417  10
   2  18   7 55.7247 88.5766  40
  -2 -18  -8 470.920 79.1453  23
   2  18   8 458.593 92.4370  40
  -2 -18  -9-19.5566 69.5160  23
   2  18   9 35.0166 85.2446  40
  -2 -18 -10 197.440 63.5290   9
  -2  18 -10 79.0392 77.6054  10
  -2 -18 -11 647.807 71.3486   9
   2  18  11 330.519 87.0819  40
  -2 -18 -12 443.638 72.4772  23
  -2 -18 -12 587.004 67.3871   9
  -2 -18 -13 459.525 67.9502  23
   2  18  13 280.931 75.9936  40
  -2 -18 -14-31.6699 56.5357  23
  -2 -18 -14-25.6925 51.9535   9
   2  18  14 3.01162 63.9883  40
  -2  18 -15-41.9219 70.1570  21
  -2 -18 -15-21.8306 49.6409  23
  -2 -18 -15 15.5683 47.5171   9
   2  18  15 67.3424 58.1371  40
  -2  18 -16 65.0166 63.8584  21
  -2 -18 -16 78.1551 43.7678  23
   2  18  16 60.8465 49.3547  40
  -2 -18 -17 16.1477 35.3008  23
  -2  18 -17 39.2846 54.0622  21
   2  20 -15-14.4212 49.6285  21
   2  20 -14 30.2906 57.8544  21
   2 -20 -14 71.1292 41.1261   9
   2 -20 -13 19.7330 44.8994   9
  -2  20  13 38.1348 48.8804  40
   2 -20 -12 1.85515 48.0841   9
  -2  20  12-27.4261 57.9955  40
   2  20 -11-41.6118 69.3883  10
   2 -20 -11-26.0997 50.7558   9
  -2  20  11-31.5341 66.1000  40
   2  20 -10 97.0331 74.2036  10
   2 -20 -10 98.4967 55.0544   9
  -2  20  10 18.7217 69.7300  40
   2 -20  -9 213.874 61.7637   9
   2  20  -9 280.031 80.8540  10
  -2  20   9 110.536 76.3329  40
   2  20  -8 1574.98 106.440  10
  -2  20   8 957.431 97.7217  40
  -2  20   7 72.8055 73.1761  26
   2  20  -7 19.2867 81.5259  10
   2  20  -6 2.65867 83.5049  10
  -2 -20   5 78.8342 74.8527  22
   2  20  -5 70.4032 94.0039  27
   2  20  -5-26.5970 90.9665  26
   2  20  -5-49.4871 85.2960  10
  -2  20   5 33.8571 80.9813  40
   2  20  -4 90.2530 88.5345  26
  -2  20   4-4.85583 81.2159  26
   2  20  -4 22.2065 91.8178  27
  -2 -20   4 56.1555 77.0946  22
  -2  20   4 22.5268 81.2103  40
  -2 -20   3-50.2228 77.7861  22
   2  20  -3-114.637 91.7801  26
   2  20  -3 60.0837 92.8787  27
  -2  20   3-43.9662 81.3555  26
  -2 -20   2 141.692 75.7130  22
   2 -20  -2 142.061 68.0166   5
   2  20  -2 227.552 91.6379  26
  -2  20   2 154.888 87.4461  26
  -2  20   2 187.566 86.6175  27
   2  20  -2 105.760 91.4361  27
   2 -20  -1 104.844 79.8179  22
  -2 -20   1 55.8364 79.9672  22
   2  20  -1 68.2465 94.1341  27
  -2  20   1 45.6765 87.1957  27
   2  20  -1-8.22022 90.0279  26
  -2  20   1 93.5308 85.6162  26
  -2 -20   0 406.904 87.5392  22
   2 -20   0 379.538 87.0428  22
  -2 -20   0 294.781 73.1759   5
   2  20   0 566.960 95.9751  26
  -2  20   0 373.459 95.0885  26
  -2  20   0 483.653 93.1681  27
  -2 -20  -1 135.960 80.8337  22
   2 -20   1 114.334 80.3771  22
  -2 -20  -1 169.354 72.4200   5
  -2  20  -1-10.4635 90.0526  27
   2  20   1 201.014 90.8479  26
  -2  20  -1 101.620 90.9182  26
   2 -20   2 67.6501 76.9049  22
  -2  20  -2 86.1229 92.7579  27
   2  20   2 138.251 87.1098  26
  -2  20  -2 47.0522 87.5020  26
  -2 -20  -2 128.289 71.6870   5
   2 -20   3 86.5919 80.9030  22
   2  20   3 95.4508 86.1737  26
  -2  20  -3 117.499 91.4993  27
  -2  20  -3 30.7528 89.7202  26
  -2 -20  -3 27.1811 66.6133   5
   2  20   3 25.7988 83.3620  40
   2 -20   4 47.8125 81.2484  22
  -2  20  -4 105.555 92.9478  27
  -2  20  -4 89.1960 90.1378  26
  -2 -20  -4 55.8379 69.7635   5
   2  20   4 150.594 82.9077  40
   2  20   5 7.65568 83.9912  40
  -2  20  -5 147.837 93.1411  27
  -2  20  -5 48.1823 77.8105  10
   2 -20   5 6.16148 79.0442  22
  -2  20  -6 7.51783 79.5334  10
  -2  20  -7 8.39648 77.2791  10
  -2  20  -8 1255.79 96.6815  10
  -2 -20  -8 1341.78 85.4126   9
   2  20   9-12.9927 75.3038  40
  -2 -20  -9 48.7888 55.6166   9
   2  20  10 3.61231 73.3873  40
  -2 -20 -10 60.9595 54.1815   9
   2  20  11-41.4391 68.9038  40
  -2 -20 -11 10.7321 48.9697   9
   2  20  12-16.5464 61.5638  40
  -2 -20 -12-33.5345 48.3782   9
   2  20  13 40.4553 55.7096  40
  -2 -20 -13 30.8634 43.7018   9
   2  20  14 92.4208 49.1279  40
  -2 -20 -14 110.585 40.4388   9
  -2  20 -14 128.833 59.6325  21
   2  20  15-14.0133 36.3742  40
  -2  20 -15 46.8738 49.9410  21
   2  22 -12 54.3859 49.1608  21
   2 -22 -11 16.3712 40.4201   9
   2 -22 -10-37.0716 42.7883   9
   2 -22  -9-11.6777 45.3135   9
   2  22  -8 39.3803 66.8696  10
   2 -22  -8 64.3589 50.5223   9
   2 -22  -7 81.0990 52.5036   9
   2  22  -7 124.120 70.3018  10
   2  22  -6 164.764 74.3467  10
   2  22  -6 205.704 83.9631  27
   2 -22  -5 206.695 71.3455  22
   2  22  -5 181.011 74.6548  10
   2  22  -5 180.770 85.8183  27
  -2 -22   4-105.057 72.0256  22
   2 -22  -4 45.6323 71.0270  22
   2  22  -4 27.0790 73.2913  10
  -2  22   4 19.5091 72.8956  26
   2  22  -4 32.1015 85.1007  27
  -2 -22   3 91.7934 72.4220  22
   2 -22  -3 89.2052 70.9120  22
   2  22  -3 59.7126 75.3822  10
  -2  22   3 58.3230 78.2463  26
   2  22  -3 22.1706 82.3403  26
  -2  22   3 80.1828 75.0817  27
   2  22  -3 87.6131 88.3910  27
  -2 -22   2-68.5145 69.9481  22
   2 -22  -2 89.3068 70.0186  22
   2  22  -2-32.5888 87.9165  27
  -2  22   2-74.4416 79.7380  27
   2  22  -2 16.2510 85.1097  26
  -2  22   2 110.195 80.9538  26
   2 -22  -1 297.160 74.1677  22
  -2 -22   1 279.039 74.8556  22
   2  22  -1 278.573 88.0997  26
  -2  22   1 276.648 85.2920  26
  -2  22   1 100.843 83.6502  27
   2  22  -1 267.799 89.2795  27
   2 -22   0 56.0459 72.3929  22
  -2 -22   0-104.965 73.4264  22
   2  22   0 30.6236 87.0377  27
  -2  22   0-15.4499 83.2536  26
   2  22   0 109.026 86.1083  26
  -2  22   0-48.1889 81.3702  27
  -2 -22  -1 307.668 76.2334  22
   2 -22   1 273.032 78.3257  22
  -2  22  -1 326.169 86.8647  27
   2  22   1 206.286 87.6970  26
   2  22   1 264.370 87.8669  27
  -2  22  -1 153.067 85.0068  26
  -2 -22  -2 123.931 72.2550  22
   2 -22   2-8.04031 74.0196  22
   2  22   2 78.9376 81.1516  27
  -2  22  -2-69.4920 86.5055  27
   2  22   2 133.609 80.9307  26
  -2 -22  -3 47.0015 67.4230  22
   2 -22   3 69.3527 70.3844  22
   2  22   3 1.13033 78.0937  26
   2  22   3-14.2448 79.6606  27
  -2  22  -3 53.4435 84.5269  27
   2 -22   4-3.95731 72.2992  22
  -2 -22  -4-31.1180 67.3269  22
   2  22   4-82.8251 78.0534  27
   2  22   4-32.6422 75.4876  26
  -2  22  -4 30.3177 85.1675  27
   2  22   5 102.230 74.0160  26
   2  22   6 342.192 75.7771  26
  -2 -22  -7 6.74162 50.8295   9
   2  22   7 89.9812 67.8529  26
  -2 -22  -8 501.949 56.8241   9
  -2 -22  -9 99.3193 45.5363   9
  -2 -22 -10 58.9664 42.1758   9
  -2 -22 -11 66.3807 40.1888   9
  -2  22 -12 13.6374 51.4107  21
   2 -24  -9 8.91047 34.1830  22
   2 -24  -8 28.8922 39.7110  22
   2 -24  -7 61.2273 38.3990   9
   2 -24  -7 73.4696 48.2445  22
   2 -24  -6 36.5890 39.8449   9
   2 -24  -6-34.6375 49.1717  22
   2 -24  -5 0.71770 42.4485   9
   2 -24  -5 3.25071 51.8202  22
   2 -24  -4 141.732 56.0338  22
   2 -24  -3 18.0209 55.7108  22
   2  24  -3-33.7260 73.2935  27
  -2 -24   2 21.5651 58.7671  22
   2 -24  -2 17.8956 60.6349  22
   2  24  -2-18.1599 73.3986  27
   2 -24  -1-19.2181 60.6673  22
  -2 -24   1-33.2623 60.2172  22
   2  24  -1 16.2480 72.9141  27
  -2 -24   0 31.5267 61.8817  22
   2 -24   0 35.1845 62.7359  22
   2  24   0 121.127 74.8534  27
  -2 -24  -1 265.651 64.9446  22
   2 -24   1 191.454 65.4955  22
   2  24   1 222.833 74.9907  26
   2  24   1 187.248 74.5284  27
   2 -24   2 77.6508 62.0531  22
  -2 -24  -2 67.1062 60.0804  22
   2  24   2-27.8924 68.8937  26
   2  24   2 23.3858 69.9679  27
  -2 -24  -3-64.1155 57.2153  22
   2  24   3-38.3971 65.5995  26
  -2 -24  -4-7.56824 52.5125  22
   2  24   4 3.67814 61.4953  26
  -2 -24  -5 15.7772 51.4465  22
  -2 -24  -5-23.6520 41.2196   9
  -2 -24  -6-18.2122 49.7464  22
  -2 -24  -6-28.2312 37.8317   9
  -2 -24  -7 61.0044 44.9087  22
  -2 -24  -7 40.7315 35.0378   9
  -2 -24  -8 6.76258 37.7413  22
  -2 -24  -9 37.3604 33.3795  22
  -3   1  23-2.36281 43.3825  16
  -3  -1  23 9.38554 43.9824  16
   3   1 -23 48.0790 59.3273  24
  -3   1  22 161.024 53.9104  16
   3   1 -22 168.622 67.9629  24
   3  -1 -22 238.874 70.7726  24
   3   1 -21 3607.32 145.701  24
  -3   1  21 3336.06 126.598  29
   3  -1 -21 3804.09 146.220  24
  -3   1  21 3539.06 126.861  16
   3  -1 -20 636.666 79.8430   8
   3   1 -20 569.708 81.2838   8
  -3   1  19 11405.0 323.335  29
   3  -1 -19 12328.1 341.906  24
  -3  -1  19 11562.6 328.878  29
   3  -1 -19 13551.6 333.031   7
   3   1 -19 14651.4 338.229   7
   3   1 -19 12364.2 344.195  24
   3  -1 -18 1423.12 107.478  24
  -3  -1  18 1298.17 94.6651  29
  -3   1  18 1617.10 100.256  29
   3  -1 -18 1673.28 100.628   8
   3   1 -18 1307.80 102.392   8
   3   1 -18 1314.57 104.646  24
   3   1 -17 137.105 93.4251   7
   3  -1 -17 31.8973 91.2255   7
   3  -1 -17 84.5237 85.4132  24
  -3   1  17 153.540 73.3321  29
   3   1 -17 128.082 73.2160   8
   3  -1 -17-4.28153 75.2310   8
   3  -1 -16 30.4758 87.7337   7
   3   1 -16 27.3408 92.1406   7
   3  -1 -16 73.0758 74.9190  18
   3  -1 -16-9.89582 79.6008  24
  -3   1  16 51.3116 75.5719  29
   3   1 -16-4.10332 76.5285   8
   3  -1 -16 57.2556 73.3110   8
   3   1 -15 5719.06 190.971  21
   3   1 -15 5839.42 182.490   8
   3  -1 -15 5726.99 180.820   8
   3   1 -15 5398.05 177.112   7
   3  -1 -15 5793.44 176.182   7
   3  -1 -15 5578.20 180.010  18
   3   1 -14 529.563 87.3297  21
   3   1 -14 495.712 83.3619   7
   3   1 -14 410.545 70.9970   8
   3  -1 -14 573.003 71.5662   8
  -3  -1  14 435.657 58.0553  11
   3  -1 -14 614.944 78.9392   7
   3   1 -14 409.156 70.5910  18
   3  -1 -14 533.671 72.7800  18
   3   1 -13 6593.52 191.025  21
   3  -1 -13 5929.60 178.258   8
  -3  -1  13 5983.62 170.571  11
   3   1 -13 6129.10 176.841   7
   3   1 -13 6474.05 180.399   8
   3   1 -13 6338.37 182.411  18
   3  -1 -13 5897.46 178.691  18
   3   1 -12 294.414 73.8665  21
   3  -1 -12 229.126 73.5726  21
  -3   1  12 166.591 45.5660   6
   3   1 -12 119.424 66.1426   7
   3   1 -12 185.092 56.0275   8
   3  -1 -12 242.152 52.8964   8
   3   1 -12 233.078 56.8411  18
   3  -1 -12 214.785 55.0627  18
  -3   1  11 17479.7 413.179   6
   3   1 -11 17957.3 422.528   8
   3  -1 -11 17700.6 420.581   8
   3  -1 -11 16904.0 419.688  18
   3   1 -10 3129.48 118.834  21
   3  -1 -10 3373.52 118.372  21
  -3   1  10 3733.07 103.570   6
   3   1 -10 3473.91 110.283   8
   3   1 -10 3081.61 108.865  18
   3   1  -9 1270.81 66.7890  18
  -3   1   9 1601.48 63.6401   6
   3   1  -9 1439.11 71.7430   1
   3  -1  -9 1478.51 68.4788   1
  -3   1   9 1367.81 48.2848   5
   3  -1  -9 1459.14 69.5801  18
   3  -1  -9 1369.40 81.1276  21
   3   1  -9 1235.78 78.0897  21
   3  -1  -8 104.393 36.8963  39
   3  -1  -8 111.233 59.3703  21
   3   1  -8 17.9314 57.1366  21
   3   1  -8 33.1909 45.9657  18
   3   1  -8 42.8844 45.4881   8
   3  -1  -8 118.029 42.7886   9
   3   1  -8 72.7848 48.2142   1
  -3  -1   8 106.811 56.0014   4
   3  -1  -8 132.919 46.5813   2
  -3   1   8 78.3354 26.7694   5
  -3   1   8 109.119 41.3201   6
  -3   1   7 3108.52 77.1150   5
   3  -1  -7 3336.06 87.2984   2
  -3   1   7 3595.56 91.9149   6
  -3  -1   7 3297.98 91.8126   4
  -3  -1   7 3047.21 88.2606   6
   3   1  -7 3238.88 90.9437   1
   3  -1  -7 2779.15 79.5510  39
   3   1  -7 2938.27 98.1288  21
   3  -1  -7 3184.98 99.3442  21
   3   1  -7 3111.10 91.7859  18
   3   1  -7 2617.92 76.9349  25
   3  -1  -7 3364.89 92.0520   9
   3   1  -7 3014.65 90.4113   8
   3  -1  -6 8764.69 210.007   2
  -3   1   6 8466.83 203.847   5
   3   1  -6 8150.76 211.397   1
  -3  -1   6 9201.64 212.277   4
   3   1  -6 9686.27 216.508  18
   3  -1  -6 9963.27 220.657  21
   3   1  -6 8949.95 203.807  25
   3  -1  -6 9051.89 215.431   9
   3   1  -6 8650.40 215.925   8
   3  -1  -6 9473.09 205.031  39
  -3   1   5 5105.00 117.675   5
   3  -1  -5 4774.42 123.108   2
  -3  -1   5 4956.40 126.559   4
   3   1  -5 4862.97 123.576   2
   3  -1  -5 4765.70 123.408   3
   3   1  -5 5172.42 128.281   8
   3  -1  -5 5350.26 129.157   9
   3  -1  -4 208.931 31.5316   3
  -3  -1   4 197.986 33.4209   6
  -3  -1   4 222.946 38.9535   4
   3   1  -4 173.633 28.5953   2
   3   1  -4 302.755 39.4205  27
   3   1  -4 212.885 32.1650   8
   3  -1  -4 222.158 31.6859   9
   3   1  -4 244.939 34.9013  18
   3  -1  -4 275.604 48.8747  21
   3   1  -3 13938.8 340.655   2
  -3  -1   3 16109.7 346.472   6
   3   1  -3 15668.9 346.410   6
   3   1  -3 14415.6 340.077   3
   3  -1  -3 16826.5 347.125  21
   3   1  -3 15631.8 343.213  26
   3   1  -3 15853.5 343.592  27
   3  -1  -3 17008.0 345.912   9
   3   1  -3 15610.3 344.983   8
   3   1  -2 831.153 28.8515   6
  -3   1   2 551.106 30.5407  20
  -3  -1   2 629.136 23.3404  17
   3   1  -2 506.901 22.0652  26
  -3   1   2 416.469 23.0220  29
   3   1  -2 704.317 23.2500   8
   3   1  -1 642.522 22.9496   6
  -3   1   1 513.049 24.1020  19
  -3  -1   1 532.107 17.7758  22
  -3  -1   1 398.274 21.0745  38
  -3  -1   1 492.333 21.8264  15
   3  -1  -1 472.879 18.4261  24
  -3  -1   1 578.033 22.2412  11
  -3  -1   0 1383.95 33.6306  11
  -3  -1   0 1342.34 29.7307  12
  -3  -1   0 1108.79 32.5607   5
  -3  -1   0 1145.44 38.8561  44
  -3  -1   0 1134.23 33.3772  42
  -3  -1   0 913.353 34.9464  41
  -3  -1   0 958.629 34.8350  43
  -3   1   0 1168.33 34.5993  37
  -3  -1   0 1142.60 38.1641  39
  -3   1   0 1166.34 35.6037  36
  -3   1   0 1224.63 35.2548  13
  -3   1   0 1254.03 32.0491  16
  -3  -1   0 977.673 35.5733  34
  -3  -1   0 1296.79 32.4419  30
  -3  -1   0 1024.70 33.7053  32
  -3  -1   0 1005.34 35.1208  31
  -3  -1   0 1070.93 36.4226  25
  -3  -1   0 1021.10 29.5653  20
  -3   1  -1 162.868 14.0443   8
  -3   1  -1 178.636 22.5931  12
  -3  -1  -1 377.390 32.8850  44
  -3   1  -1 335.383 28.3614  45
  -3  -1  -1 314.197 27.8022  43
  -3   1  -1 284.313 29.1350  46
  -3  -1  -1 310.220 28.1676  41
  -3  -1  -1 195.758 13.8294  18
   3   1   1 172.968 19.9845   5
  -3  -1  -1 272.612 28.3651  34
  -3   1  -1 256.734 28.9187  35
  -3   1  -1 272.176 26.7584  33
  -3  -1  -1 268.799 27.6234  25
  -3   1  -1 248.998 25.4711  28
   3  -1   1 217.695 15.6610  22
  -3  -1  -1 218.181 15.9226  24
  -3   1  -2 1695.70 47.7526   8
  -3   1  -2 1718.87 55.6329  42
  -3  -1  -2 1786.36 56.8890  41
  -3   1  -2 1697.50 53.0553  14
   3  -1   2 1614.20 50.2373   7
   3   1   2 1986.06 53.1877   5
   3   1   2 2058.21 47.8056   1
  -3  -1  -2 1814.85 58.9885  34
  -3   1  -2 1683.48 54.9616  30
  -3   1  -2 1621.18 55.1119  28
  -3  -1  -2 1848.96 56.9606  25
  -3  -1  -2 1869.09 49.2853  18
  -3  -1  -2 1791.12 51.8622  21
  -3   1  -3 115408. 2715.81   8
   3  -1   3 108196. 2713.68   7
  -3  -1  -3 118519. 2715.86   9
  -3  -1  -3 128399. 2713.44   7
  -3   1  -3 136272. 2719.57  42
  -3   1  -3 130286. 2718.89  43
  -3  -1  -3 130340. 2718.89  41
  -3   1  -3 119942. 2717.25  14
  -3  -1  -3 126799. 2718.32  34
  -3   1  -3 123134. 2717.92  32
  -3   1  -3 123024. 2717.43  30
  -3  -1  -3 130387. 2717.22  18
  -3  -1  -3 122273. 2716.68  21
  -3  -1  -3 121932. 2717.43  25
   3  -1   3 114213. 2714.70   1
  -3   1  -3 123026. 2715.67   7
  -3  -1  -3 126110. 2715.39   1
   3   1   3 117593. 2716.48   5
   3   1   3 123267. 2715.17   2
   3   1   3 122265. 2713.73   1
  -3  -1  -4 24781.3 562.335   9
  -3   1  -4 23914.3 562.098   8
  -3  -1  -4 25336.4 559.857   7
  -3   1  -4 24534.5 564.461  41
  -3   1  -4 25510.7 566.303  43
   3  -1   4 23236.7 560.003   1
  -3  -1  -4 24957.0 562.083   1
   3   1   4 24338.9 562.084   5
  -3   1  -4 25367.0 562.772   7
   3   1   4 24106.8 559.940   2
  -3   1  -4 26027.6 564.804  32
  -3  -1  -4 26759.0 565.884  34
  -3  -1  -4 25261.9 564.146  25
  -3  -1  -4 25737.1 563.145  18
  -3  -1  -4 25206.4 563.921  21
  -3  -1  -5 3607.87 106.769   9
  -3  -1  -5 3726.17 107.763   7
  -3   1  -5 4088.47 108.538   8
  -3   1  -5 4926.53 116.073  43
  -3   1  -5 4898.58 116.440  41
  -3   1  -5 4307.88 109.790  18
  -3  -1  -5 3974.63 108.324  18
   3  -1   5 3984.37 105.457   1
   3   1   5 3829.43 103.532   2
  -3  -1  -5 3787.88 108.220   1
   3   1   5 3729.41 106.025   5
  -3   1  -5 4020.21 112.092   7
  -3  -1  -5 4660.21 117.311  34
  -3  -1  -5 4159.98 112.286  25
  -3  -1  -5 4031.37 112.424  21
  -3  -1  -6 3815.11 98.6910   7
  -3  -1  -6 3459.33 96.1970   9
  -3   1  -6 3285.03 94.6128   8
  -3  -1  -6 3151.97 95.6898  18
  -3   1  -6 2649.64 95.7046  18
   3   1   6 4298.96 93.7481   2
   3   1   6 4101.63 93.0359   3
  -3   1  -6 3277.49 102.011   7
   3   1   6 3714.75 95.2727   5
   3  -1   6 4185.80 95.4331   2
  -3  -1  -6 4377.50 100.909   1
  -3   1  -6 2014.17 98.7985  34
  -3  -1  -6 2621.53 101.524  34
  -3  -1  -6 2765.78 99.6155  25
  -3  -1  -6 2881.79 100.032  21
  -3  -1  -7 8201.65 194.546   9
  -3  -1  -7 8165.47 192.750   7
  -3   1  -7 7513.40 194.433   8
  -3  -1  -7 6956.86 198.244  44
  -3   1  -7 6546.05 193.310  41
  -3   1  -7 6798.09 194.073  18
  -3  -1  -7 7708.96 194.175  18
   3   1   7 8229.56 188.243   3
   3   1   7 7871.21 190.671   5
   3  -1   7 7665.16 186.985   2
  -3  -1  -7 8576.10 195.385   1
   3   1   7 8284.26 183.193   6
   3   1   7 8688.28 188.782   2
  -3  -1  -7 7840.38 197.363  34
  -3   1  -7 6731.70 195.094  34
  -3  -1  -7 7546.04 193.970  25
  -3  -1  -7 7691.53 197.696  21
  -3   1  -8 5791.71 149.220   8
  -3  -1  -8 5558.39 148.739   9
  -3   1  -8 5379.26 153.571  41
  -3  -1  -8 4420.82 151.971  44
  -3   1  -8 5176.21 149.967  18
  -3  -1  -8 5174.03 147.856  18
  -3   1  -8 6165.20 153.652   7
   3   1   8 5254.45 143.357   5
   3   1   8 5958.66 141.121   2
   3   1   8 5595.88 135.686   6
   3  -1   8 6515.44 144.854   2
  -3  -1  -8 6087.96 150.948   1
   3   1   8 5708.09 140.003   3
  -3   1  -8 4909.10 151.243  34
  -3  -1  -8 5117.87 148.573  25
  -3   1  -8 4948.48 152.130  21
  -3  -1  -8 4949.04 153.041  21
  -3  -1  -9 1057.94 72.3887   7
   3   1   9 1012.80 57.3451   3
   3   1   9 1038.24 55.2152   2
   3   1   9 1015.75 58.5673   5
  -3   1  -9 1133.98 77.3591   7
  -3  -1  -9 1058.83 69.7859   1
   3  -1   9 1055.11 58.7689   3
   3  -1   9 1031.58 55.3726   2
  -3  -1  -9 980.156 78.8538  44
  -3  -1  -9 917.939 62.9149  18
  -3   1  -9 1012.60 66.5208  18
  -3   1  -9 1054.98 73.5433  34
  -3  -1  -9 1017.88 69.4115  25
  -3   1  -9 1023.57 69.0107  25
  -3   1  -9 911.621 73.1389  21
  -3  -1  -9 944.994 76.1904  21
   3   1  10 4637.92 115.078   3
  -3   1 -10 4277.47 128.708   7
   3  -1  10 4142.33 111.807   3
   3  -1  10 4044.19 111.071   2
  -3  -1 -10 2955.66 122.662  44
  -3  -1 -10 2970.35 123.410  39
  -3   1 -10 3317.90 122.971  34
  -3   1 -10 3277.71 116.977  25
  -3  -1 -10 3671.47 118.503  25
  -3   1 -10 4125.10 122.773   8
  -3  -1 -10 4595.31 125.914   7
  -3  -1 -11 11832.9 304.884   8
  -3   1 -11 12833.0 307.255   8
  -3  -1 -11 12298.5 301.129  44
  -3  -1 -11 11913.4 301.874  39
   3  -1  11 11906.2 290.974   3
  -3  -1 -11 13113.2 302.955   7
  -3   1 -11 12948.6 305.461   7
   3   1  11 11602.0 291.130   3
  -3  -1 -11 12237.1 306.213  18
  -3   1 -11 12340.0 297.822  25
  -3  -1 -11 11913.2 307.294  21
  -3   1 -11 12136.0 307.860  21
  -3   1 -12 250.047 75.4029   7
   3  -1  12 190.398 54.6886   3
   3   1  12 243.385 54.9097   3
  -3  -1 -12 326.174 71.8092   7
  -3  -1 -12 346.802 59.6923  18
  -3   1 -12 419.695 73.5813  21
  -3  -1 -12 447.846 74.9285  21
  -3   1 -12 313.357 59.9028   8
  -3  -1 -12 260.785 56.7502   8
   3  -1  13 3465.56 112.525   3
  -3  -1 -13 3604.10 127.028   7
  -3   1 -13 3781.43 131.797   7
  -3  -1 -13 3129.29 124.581  18
  -3   1 -13 3537.68 136.476  21
  -3  -1 -13 3370.49 126.013   8
  -3   1 -13 3847.91 127.991   8
  -3   1 -14 3761.64 142.965   8
  -3  -1 -14 4160.26 141.361   8
  -3  -1 -14 4389.81 142.918   7
  -3   1 -14 4010.52 145.203   7
  -3   1 -15 1597.58 111.278  21
  -3   1 -15 1581.29 100.380   8
  -3  -1 -15 1732.65 95.6759   8
  -3  -1 -15 1673.72 104.387   7
  -3  -1 -16-19.4326 75.2043   8
  -3   1 -16 77.7219 82.4681   8
  -3  -1 -16 71.5496 83.7509  24
  -3  -1 -17 264.172 74.8507   8
  -3   1 -17 260.124 78.5327   8
  -3  -1 -17 138.677 83.2571  24
  -3   1 -18 177.030 79.4097   8
  -3  -1 -18 91.2591 74.8567   8
  -3  -1 -18 202.939 82.9514  24
  -3   1 -18 214.183 80.5028  24
   3   1  19 5104.39 170.828  29
  -3  -1 -19 4778.31 171.966  24
  -3  -1 -20 82.7984 69.8133   8
   3  -1  21 1852.92 99.3203  29
  -3   1 -21 1834.11 105.846  24
   3   1  21 1883.68 94.1650  29
  -3  -1 -21 1955.26 107.089  24
   3   1  22 338.706 58.9414  29
   3  -1  22 215.320 55.1965  29
  -3  -1 -22 322.202 70.2112  24
  -3   1 -22 322.899 70.0356  24
   3   1  23 185.070 46.9131  29
  -3   1 -23 197.965 58.9451  24
   3   3 -24-5.09495 46.1368  24
   3   3 -23-11.4038 56.4850  24
  -3  -3  23 39.1483 42.6370  16
   3   3 -22 63.8201 65.9372  24
   3  -3 -22 58.2246 60.8631   8
  -3   3  22 64.8404 49.0873  16
   3   3 -21-18.3683 72.4869  24
  -3   3  21 79.5081 53.8821  16
   3  -3 -21 28.0834 62.7535   8
  -3   3  21 61.9841 56.8069  29
   3  -3 -21 24.2474 70.8205  24
  -3   3  20 1461.11 87.5993  16
   3  -3 -20 2107.30 103.663   8
  -3   3  19 571.190 79.8639  29
   3  -3 -19 509.624 86.8567  24
   3  -3 -19 650.697 86.5914   7
   3  -3 -18 497.527 86.5908  24
   3   3 -18 196.495 93.3501   7
   3  -3 -18 335.533 83.8506   7
  -3   3  18 415.699 73.1359  29
   3  -3 -18 327.677 76.0227   8
   3  -3 -17 46.2016 78.9658  24
   3   3 -17 155.679 102.040  21
   3  -3 -17 141.898 85.1844   7
   3  -3 -17 142.273 77.1165  18
  -3   3  17 173.654 72.5013  29
   3   3 -17 117.048 77.1772   8
   3  -3 -17 96.6287 68.9461   8
   3   3 -16 5130.92 193.632  21
   3   3 -16 6086.16 190.552   7
   3  -3 -16 5250.42 183.643  18
   3  -3 -16 4992.30 185.034  24
  -3   3  16 5454.54 183.004  29
   3  -3 -16 5956.84 178.047   7
   3  -3 -16 6100.34 185.589   8
   3   3 -16 5875.56 190.286   8
   3   3 -15 773.571 103.652  21
   3   3 -15 1086.31 99.8021   7
   3  -3 -15 824.897 80.2829  18
  -3   3  15 729.275 83.4817  29
   3  -3 -15 752.104 88.6184  24
   3  -3 -15 1120.09 83.0480   8
   3  -3 -15 1338.07 88.9425   7
   3   3 -15 1080.49 90.4021   8
   3  -3 -14 36.2557 69.3606  24
   3   3 -14 41.1665 82.6100  21
  -3   3  14 22.1617 49.9713   6
   3   3 -14 17.8763 83.1380   7
   3  -3 -14 132.220 60.5096  18
  -3   3  14 67.7973 65.8922  29
   3  -3 -14 22.6931 60.0212   8
   3   3 -14-1.21425 63.9916   8
   3   3 -13 1561.53 101.973  21
   3  -3 -13 1443.57 91.8078  24
  -3   3  13 2014.90 81.0660   6
   3  -3 -13 1611.26 87.5567  18
  -3   3  13 1728.89 92.3750  29
  -3  -3  13 1741.83 77.6605  11
   3   3 -13 2167.35 101.473   7
   3   3 -13 2031.91 95.0238   8
   3  -3 -12 107.986 58.9922  18
   3  -3 -12 96.9328 60.8445  24
   3   3 -12 208.458 71.3406  21
  -3  -3  12 148.829 47.0672  11
   3   3 -12 164.312 58.6119   8
   3  -3 -12 206.398 52.0972   9
  -3   3  12 185.634 47.0035   6
   3   3 -12 210.602 71.8355   7
   3   3 -11 38.3501 67.4858  21
   3  -3 -11 152.464 58.4478  24
   3   3 -11 226.406 70.8155   7
  -3   3  11 242.519 45.5818   6
   3  -3 -11 147.862 49.1984   9
   3   3 -11 177.201 52.6460   8
  -3   3  10 5475.67 146.532   6
  -3  -3  10 5053.30 144.080  11
   3  -3 -10 5078.42 149.232   9
   3   3 -10 5504.88 154.242   8
   3   3 -10 5441.32 153.255   7
   3   3  -9 24419.8 588.601   1
  -3  -3   9 24397.3 587.653  11
   3   3  -9 25827.7 589.667   7
   3   3  -8 229.578 54.2014   1
   3  -3  -8 291.686 49.1755   2
  -3  -3   8 334.891 42.8143  11
   3   3  -8 353.453 49.0637   8
   3  -3  -8 358.723 44.0196   9
   3   3  -8 379.616 50.8547  18
   3   3  -7 21484.6 492.096  18
  -3  -3   7 20958.1 480.383   3
   3  -3  -7 21825.2 486.655   3
  -3  -3   7 21137.2 489.115   4
   3  -3  -7 22325.4 487.594   2
   3   3  -7 19845.0 488.112   1
   3   3  -7 22165.3 482.719  34
   3  -3  -7 20847.6 479.477  31
   3  -3  -7 23014.9 496.025  24
   3   3  -7 21455.4 493.239   8
  -3  -3   7 20674.4 489.376  11
   3  -3  -7 21834.3 492.417   9
  -3  -3   6 870.925 46.5267  11
   3  -3  -6 705.505 47.4362   9
   3   3  -6 932.840 50.0914   8
   3   3  -6 608.169 34.0480  41
   3   3  -6 781.409 48.0615  18
   3  -3  -6 692.559 32.2430  31
   3   3  -6 776.597 55.7073  27
  -3   3   6 746.497 53.0123  29
   3  -3  -6 802.585 47.2347   3
   3  -3  -6 763.757 45.5527   2
  -3  -3   6 866.868 56.7730   4
   3   3  -6 975.039 53.5881   1
  -3  -3   6 828.334 37.8552   3
   3  -3  -6 666.618 53.8014  24
  -3  -3   5 1876.38 57.2303  11
   3   3  -5 1879.66 59.8470   8
   3  -3  -5 2345.62 57.1374   3
  -3  -3   5 1991.15 47.6585   3
   3   3  -5 2397.18 60.6870   1
   3   3  -5 1383.84 59.4310  26
  -3   3   5 1405.25 60.2449  29
   3   3  -5 1377.17 61.8341  27
   3  -3  -5 1257.46 61.1142  24
  -3  -3   4 1615.92 60.4158  22
   3   3  -4 1645.04 57.1699   6
   3   3  -4 1735.78 54.6028   1
   3  -3  -4 1655.70 43.6620   5
   3   3  -4 1635.13 56.6468   4
   3  -3  -4 1567.24 60.1074  24
  -3   3   4 1644.93 59.0205  29
   3   3  -4 1431.00 57.9117  27
   3   3  -4 1467.34 56.2266  26
   3   3  -4 1468.95 56.1858   8
  -3  -3   4 1688.65 55.5026  11
   3  -3  -3 65.8745 37.6039  24
  -3   3   3 33.7016 42.4111  20
  -3  -3   3 78.0187 35.7959  22
  -3   3   3 144.162 44.8615  37
   3   3  -3 38.0327 31.9298   1
   3   3  -3 23.1816 39.4726   4
   3   3  -3 14.3241 18.8373  14
  -3   3   3 97.7947 37.1490  29
  -3  -3   3 28.4901 34.7886  11
  -3   3   2 16366.6 361.742  16
  -3  -3   2 14282.2 359.709  17
  -3   3   2 17230.2 363.058  20
   3   3  -2 13963.3 355.767   1
  -3   3   2 18063.3 363.468  36
  -3   3   2 18480.5 363.723  37
   3   3  -2 17187.3 360.456  40
  -3  -3   1 44790.9 1030.41  15
  -3  -3   1 45047.0 1030.54  17
  -3   3   1 46967.1 1031.15  16
   3  -3  -1 48632.5 1028.17  17
  -3  -3   1 45318.4 1029.71  23
  -3   3   1 48401.1 1031.36  19
  -3   3   1 48342.0 1030.79  10
   3   3  -1 47012.3 1027.12   7
   3   3  -1 44335.9 1029.48  40
  -3   3   1 44777.1 1029.83  40
  -3   3   1 46090.4 1031.42  36
  -3   3   1 43534.2 1031.26  37
  -3  -3   0 4819.28 138.878   2
   3   3   0 5475.08 138.218   7
  -3   3   0 8667.27 151.046  46
  -3  -3   0 7360.69 146.723  38
  -3   3   0 8572.55 146.330  40
  -3   3   0 6188.51 145.669  13
  -3  -3   0 5703.00 144.990  15
  -3  -3   0 6000.81 142.813  23
   3  -3   0 6906.53 144.298  23
  -3   3   0 6317.67 143.889  10
  -3  -3  -1 20856.8 460.580   2
   3  -3   1 19344.4 459.908   4
   3   3   1 18860.8 459.593   3
  -3  -3  -1 19879.8 457.180   1
  -3   3  -1 23766.7 466.716  46
  -3   3  -1 21567.9 463.560  40
  -3  -3  -1 20973.5 463.973  38
  -3   3  -1 22069.8 465.494  35
  -3  -3  -1 20183.5 463.783  31
  -3   3  -1 21483.5 465.040  33
  -3   3  -1 20524.4 462.163  26
   3   3   1 21935.3 461.890  29
  -3   3  -1 20409.5 463.799  12
  -3   3  -2 13153.9 318.009  12
   3   3   2 13862.9 316.082  10
  -3  -3  -2 14159.2 312.926   1
  -3  -3  -2 14597.0 316.531   2
  -3  -3  -2 13565.8 316.924   5
   3  -3   2 12335.4 314.581   4
   3   3   2 14360.4 315.317   3
  -3   3  -2 15243.9 322.470  45
  -3  -3  -2 15410.5 320.987  39
   3   3   2 13954.9 312.209  16
  -3  -3  -2 14422.3 319.127  31
  -3   3  -2 13393.0 317.840  26
  -3   3  -2 14154.6 319.754  28
  -3   3  -2 13204.5 317.888  27
  -3  -3  -2 14151.7 317.916  24
   3  -3   2 13432.5 316.842  22
  -3   3  -3 38824.7 906.769   8
   3   3   3 38971.2 904.640  10
  -3  -3  -3 40085.6 906.475   5
   3   3   3 41676.0 904.402   3
  -3  -3  -3 43118.0 903.593   1
  -3  -3  -3 41305.1 908.854  44
  -3  -3  -3 41218.4 908.537  39
  -3  -3  -3 39551.7 907.565  31
  -3   3  -3 38897.2 907.743  30
  -3  -3  -3 40669.3 907.610  24
  -3   3  -3 38674.3 908.006  28
  -3   3  -3 37078.7 907.023  27
   3  -3   3 39065.0 907.189  22
  -3   3  -4 15833.9 367.083   8
   3  -3   4 16171.1 364.791   1
  -3  -3  -4 15901.6 365.517   5
  -3  -3  -4 17422.2 363.969   1
   3   3   4 17111.7 363.753   3
  -3   3  -4 15725.2 369.383  42
  -3  -3  -4 15627.1 369.427  44
  -3  -3  -4 15241.3 368.622  39
  -3   3  -4 15419.1 367.927  14
  -3   3  -4 15338.2 367.963  30
  -3   3  -4 14497.0 367.772  27
  -3  -3  -4 16314.2 368.395  24
   3  -3   4 15826.8 367.762  22
   3  -3   5 9901.08 224.132   1
   3   3   5 10905.8 223.498   3
  -3   3  -5 10197.6 229.971   7
  -3  -3  -5 10492.8 224.616   1
  -3   3  -5 9203.13 217.018   6
  -3   3  -5 9030.31 229.316  42
  -3   3  -5 9314.80 230.357  43
  -3  -3  -5 9092.83 229.636  44
   3   3   5 8549.54 215.799  37
  -3  -3  -5 9084.32 229.734  39
  -3   3  -5 9719.02 227.280  14
  -3   3  -5 9337.84 228.071  32
  -3   3  -5 10115.8 227.254   8
  -3  -3  -5 9530.08 228.721  24
  -3  -3  -6 131552. 3041.04  44
  -3   3  -6 132411. 3042.14  43
  -3  -3  -6 128937. 3040.55  39
  -3   3  -6 140716. 3042.53  14
  -3   3  -6 137636. 3042.28  32
  -3   3  -6 138470. 3043.47   8
  -3  -3  -6 140466. 3042.74   9
   3   3   6 149962. 3038.42   3
   3  -3   6 137912. 3038.18   1
  -3  -3  -6 155023. 3041.30   1
  -3   3  -6 124792. 3032.81   6
  -3  -3  -7 28395.1 674.883  39
  -3   3  -7 29393.0 676.236  43
  -3  -3  -7 29191.6 675.689  44
  -3   3  -7 28750.3 676.470  41
  -3   3  -7 27772.6 675.115  32
   3  -3   7 29192.6 665.298  11
  -3  -3  -7 29633.5 676.328   9
  -3   3  -7 29856.2 677.917   8
  -3  -3  -7 32956.1 675.560   1
   3  -3   7 29197.8 670.914   1
   3   3   7 30891.5 670.758   3
  -3   3  -7 31241.6 677.631   7
  -3  -3  -8 28778.0 640.658   1
   3  -3   8 27670.5 634.722   2
  -3   3  -8 28631.0 642.867   7
   3   3   8 26193.7 633.107   3
  -3  -3  -8 27943.0 639.988  39
  -3   3  -8 29865.8 643.350  43
  -3   3  -8 30602.1 643.213  41
  -3  -3  -8 28877.5 640.562  44
  -3   3  -8 27520.4 643.187   8
  -3  -3  -8 25877.8 640.451   9
   3  -3   8 27065.9 628.841  11
  -3  -3  -8 28978.7 643.751  18
  -3  -3  -9 32191.7 789.500  39
  -3  -3  -9 32516.8 789.646  44
  -3   3  -9 32199.7 791.028  41
  -3   3  -9 32496.5 792.364  34
  -3  -3  -9 35368.8 795.792  18
  -3   3  -9 36582.6 795.717   7
   3   3   9 37523.5 786.653   3
  -3  -3  -9 39723.2 795.916   1
   3  -3   9 34836.0 785.184   2
  -3   3 -10 10166.6 302.550  41
  -3  -3 -10 10105.7 300.110  39
  -3   3 -10 10729.8 302.927  34
  -3  -3 -10 12646.0 308.057   9
  -3   3 -10 13219.7 312.357   8
  -3  -3 -10 13969.3 302.481   7
   3  -3  10 12652.0 295.328   3
   3  -3  10 14026.0 299.755   2
  -3   3 -10 13820.5 312.912   7
   3   3  10 12899.7 294.833   6
   3   3  10 13182.8 297.572   3
   3  -3  11 82.7291 48.1636   2
   3  -3  11 95.5526 51.5006   3
  -3  -3 -11 83.2477 62.3314   7
  -3   3 -11 57.8801 73.5529   7
  -3   3 -11 178.380 69.6283  21
  -3  -3 -11 180.912 65.0389  39
  -3   3 -11 157.379 64.3649  34
  -3  -3 -11 131.308 53.5837  18
  -3   3 -11 110.991 61.9659  25
  -3  -3 -11 88.8337 48.5876   9
  -3   3 -11 92.5219 57.0425   8
  -3  -3 -12 667.846 63.3428  18
  -3  -3 -12 664.768 71.5255   7
   3  -3  12 557.229 57.4010   3
  -3   3 -12 623.064 81.8802   7
   3  -3  12 512.012 56.5699   2
  -3  -3 -12 588.180 68.9619  24
  -3   3 -12 695.739 78.1082  21
  -3   3 -12 615.874 65.9607   8
  -3  -3 -12 606.079 58.5533   9
  -3  -3 -13 21.6511 59.1119  18
  -3  -3 -13 39.3464 68.5161   7
   3  -3  13-1.01690 56.1673   3
  -3  -3 -13-13.7601 62.8309  24
  -3   3 -13 42.9919 76.4390  21
  -3   3 -13 29.2287 60.2274   8
  -3  -3 -14 111.397 66.3710  18
  -3  -3 -14 83.9427 75.4796   7
  -3   3 -14 193.250 87.4614  21
  -3  -3 -14 105.766 72.8225  24
  -3  -3 -14 90.0721 63.8322   8
  -3   3 -14 98.7099 69.2277   8
  -3   3 -15 5347.77 196.093  21
  -3  -3 -15 5532.46 192.653  24
  -3   3 -15 6407.50 195.159   8
  -3  -3 -15 6885.53 191.756   8
  -3  -3 -15 5858.43 190.762  18
  -3   3 -16-7.41423 79.0538   8
  -3  -3 -16 166.285 76.4750   8
  -3   3 -16 142.042 96.8533  21
  -3  -3 -16 179.025 83.2151  24
  -3   3 -17 1036.63 112.551  21
  -3   3 -17 1124.11 101.644   8
  -3  -3 -17 1230.39 93.7174   8
   3   3  17 1016.32 96.1789  29
  -3  -3 -17 908.964 95.8312  24
  -3  -3 -18 965.583 90.0234   8
   3   3  18 841.248 89.7894  29
  -3  -3 -18 726.145 91.9618  24
  -3  -3 -19 3774.68 151.077  24
   3   3  19 3894.91 146.545  29
  -3  -3 -20 73.4176 67.3373   8
  -3   3 -21 55.8380 71.2003  24
  -3  -3 -21 143.694 69.7426  24
  -3  -3 -21 105.887 63.9167   8
   3   3  21 39.6648 59.6358  29
   3  -3  21 33.6839 61.4042  29
  -3   3 -22 273.266 66.7818  24
  -3  -3 -22 352.844 65.5394   8
   3   3  22 384.065 58.7982  29
   3  -3  22 242.096 56.0748  29
  -3   3 -23 126.181 55.1880  24
  -3   3 -24 111.535 44.4360  24
   3   5 -24-38.1501 41.2710  24
   3   5 -23 1.60945 53.8523  24
   3  -5 -23 74.0460 48.1801   8
   3   5 -22 23.3811 61.0432  24
   3  -5 -22 102.287 56.0495   8
   3   5 -21 364.033 76.3505  24
  -3   5  21 432.355 57.1101  16
  -3   5  20 1140.28 80.8214  29
   3  -5 -20 1226.74 85.4263   8
  -3   5  20 1018.36 74.0508  16
   3  -5 -19 33.8673 76.1500  24
  -3   5  19-51.5348 66.6592  29
  -3   5  19-18.2708 61.2130  16
   3   5 -18 50.1263 96.9351  21
   3  -5 -18 104.928 80.9230  24
  -3   5  18 95.9431 67.7293  29
   3  -5 -18 19.8156 67.5561   8
   3  -5 -18 96.3505 72.9505  18
  -3   5  18 149.486 64.5400  16
   3   5 -17 1601.33 123.977  21
  -3   5  17 1706.65 96.2835  16
   3  -5 -17 1697.10 105.003  18
   3  -5 -17 1569.39 110.526  24
  -3   5  17 1826.42 107.330  29
   3   5 -16 1578.72 125.732  21
   3  -5 -16 1552.36 99.4139  18
  -3   5  16 1446.81 93.5337  16
   3   5 -16 1955.70 123.264   7
  -3   5  16 1707.86 101.188  29
   3  -5 -16 1735.42 109.580  24
   3  -5 -16 1910.36 104.059   7
   3  -5 -16 1995.47 105.971   8
   3   5 -15 3775.54 157.437  21
   3  -5 -15 3447.61 136.821  18
   3   5 -15 4114.06 152.153   7
  -3   5  15 3516.29 135.787  29
   3  -5 -15 3443.33 143.269  24
   3  -5 -15 4007.58 132.328   7
   3   5 -14 1357.92 104.894  21
   3  -5 -14 1346.15 87.8020  18
   3  -5 -14 1502.32 95.3185  24
  -3   5  14 1616.50 89.1014  29
   3  -5 -14 1144.11 79.8686   9
  -3   5  14 1085.86 72.7821   6
   3   5 -14 1113.13 103.209   7
   3  -5 -13 2219.29 102.685  18
   3   5 -13 2230.65 114.681  21
   3  -5 -13 2058.43 104.024  24
  -3   5  13 1944.06 96.1513  29
   3  -5 -13 2187.32 97.4772   9
   3   5 -13 2323.70 105.291   8
  -3   5  13 2375.76 92.5740   6
   3   5 -13 2375.22 111.749   7
   3  -5 -12 179.745 65.2648  24
  -3   5  12 257.009 64.3188  29
  -3  -5  12 197.937 48.9760  11
   3   5 -12 298.436 65.8494   8
   3  -5 -12 254.079 55.7907   9
  -3   5  12 296.629 50.2838   6
   3   5 -12 215.526 77.7550   7
  -3   5  11 769.551 65.1519  37
  -3   5  11 875.306 69.7337  29
   3  -5 -11 746.355 69.5863  24
   3   5 -11 772.361 69.3519   8
   3  -5 -11 716.750 58.8507   9
   3   5 -11 712.505 81.7735   7
  -3   5  10 894.567 64.6174  37
   3   5 -10 679.175 64.1445   8
   3  -5 -10 758.440 57.1476   9
   3   5 -10 695.256 76.0514   7
  -3   5   9 8899.88 235.324  37
  -3   5   9 10130.1 243.350  29
   3  -5  -9 9198.19 242.770  24
   3   5  -9 9868.75 240.986   7
   3  -5  -9 9464.23 236.778   9
  -3  -5   9 8937.07 232.506  11
   3   5  -9 9719.20 241.435   8
  -3   5   8 22748.0 594.881  37
   3   5  -8 25196.8 598.528  27
  -3   5   8 26616.5 601.905  29
   3  -5  -8 25177.4 602.223  24
   3   5  -8 28821.7 600.542   7
  -3  -5   8 25844.1 596.391  11
  -3  -5   8 26585.3 582.100   3
  -3   5   7 10461.8 277.153  37
  -3  -5   7 11164.8 262.649   3
   3  -5  -7 12292.0 274.354   3
   3  -5  -7 12327.2 273.119   2
   3  -5  -7 11521.8 282.067  24
   3   5  -7 11232.3 278.872  27
  -3   5   7 11366.5 279.062  29
  -3  -5   7 11523.4 276.480  11
   3   5  -7 12542.5 279.752   7
   3   5  -6 2327.92 79.3190   7
  -3  -5   6 2230.55 54.3682   3
   3  -5  -6 2694.40 71.7003   3
  -3  -5   6 2322.39 56.9138   2
   3  -5  -6 1651.84 54.4293  38
  -3   5   6 1734.11 73.3496  37
  -3   5   6 2322.56 72.9483  16
   3   5  -6 1702.68 73.2426  26
  -3   5   6 1999.98 70.9483  29
   3   5  -6 1675.87 73.9950  27
   3  -5  -6 2016.91 75.9252  24
  -3  -5   6 1908.94 75.5230  22
  -3  -5   5 9225.57 223.581  22
  -3   5   5 9680.95 221.942  36
   3  -5  -5 9955.76 209.069  38
  -3   5   5 9759.68 221.910  37
   3   5  -5 8339.56 210.701  14
  -3   5   5 9895.29 222.017  16
   3   5  -5 7923.42 207.734  32
   3   5  -5 8551.18 219.624  26
  -3   5   5 10454.3 224.860  29
   3  -5  -5 10114.2 224.650  24
   3   5  -5 8800.45 220.336  27
   3  -5  -5 9647.83 215.825   3
   3   5  -5 9041.19 217.526   4
  -3  -5   5 8661.86 207.553   2
   3  -5  -5 9674.69 210.953   5
  -3  -5   4 1530.68 62.1169  22
  -3   5   4 1797.12 62.6096  20
  -3   5   4 1622.00 65.1742  37
  -3   5   4 1704.52 66.4795  36
   3   5  -4 1677.26 60.9605   4
  -3  -5   4 1590.45 44.8282   2
  -3   5   4 1784.88 63.3673  16
  -3  -5   4 1478.35 64.8371  17
  -3   5   4 1717.14 62.1506  29
   3   5  -4 1394.92 62.2842  26
   3   5  -4 1677.98 65.8820   7
  -3  -5   3 50278.7 1134.19  17
  -3   5   3 52353.9 1135.68  16
  -3   5   3 53813.7 1134.47  20
  -3  -5   3 50395.0 1135.18  22
   3   5  -3 46536.8 1131.06   4
   3   5  -3 48755.9 1131.29   7
   3   5  -3 50604.8 1134.25  40
  -3   5   3 54899.8 1135.59  36
  -3   5   2 13349.2 305.920  16
  -3  -5   2 14255.9 307.833  17
   3   5  -2 16002.0 303.074   7
  -3   5   2 14759.1 307.215  10
   3   5  -2 10815.1 303.369  40
  -3   5   2 10623.7 303.264  36
  -3   5   1 5129.21 116.319   4
  -3  -5   1 4536.54 109.557   1
  -3  -5   1 3548.59 111.796   3
  -3   5   1 5553.68 130.243  46
   3   5  -1 4828.07 121.276  40
  -3   5   1 5483.44 122.387  40
  -3  -5   1 4349.53 118.700  15
   3  -5  -1 5373.07 120.827  17
  -3   5   1 5011.64 121.243  13
  -3  -5   1 4470.48 123.892  17
   3   5  -1 4963.96 109.880  12
  -3   5   1 5195.38 123.453  10
  -3  -5   1 4607.75 119.204  23
  -3   5   1 5420.57 122.489  19
  -3   5   0 69892.6 1649.41  46
   3   5   0 71078.8 1648.96  40
  -3   5   0 70778.3 1648.94  40
   3  -5   0 79357.4 1647.80  17
  -3  -5   0 75040.3 1648.83  15
  -3   5   0 76436.5 1648.66  13
  -3   5   0 70649.1 1648.78  33
  -3   5   0 87320.9 1646.20   4
  -3  -5   0 74610.4 1644.04   3
  -3  -5   0 66789.9 1642.36   2
  -3   5   0 76489.1 1648.74  19
  -3  -5   0 73266.5 1649.22  23
   3  -5   0 74967.7 1649.61  23
   3  -5   1 60.9857 33.6790  23
   3   5   1 68.2836 18.1286  20
  -3   5  -1 92.6243 40.8108  40
  -3  -5  -1 84.8771 38.8365  38
  -3   5  -1 110.707 53.8426  35
  -3   5  -1 114.031 51.5434  33
  -3  -5  -1 199.979 29.0263   7
  -3   5  -1 112.372 42.5359  12
  -3  -5  -1 179.759 32.0081   2
  -3  -5  -1 214.192 36.6763   3
  -3   5  -1 147.955 41.0486   4
  -3   5  -2 4477.38 91.7169  45
  -3  -5  -2 3771.50 81.7155  38
  -3   5  -2 3581.41 89.4211  35
   3   5   2 3460.25 78.6516  29
  -3   5  -2 3349.95 84.2875  28
  -3   5  -2 2853.95 80.9420  26
   3   5   3 2397.80 66.9428  10
   3  -5   3 2420.62 66.9763   4
  -3  -5  -3 2475.92 63.0129   5
  -3   5  -3 751.840 72.2929  45
  -3  -5  -3 1300.02 64.1099  38
  -3  -5  -3 1565.07 65.7707  31
   3   5   3 1829.52 64.4784  29
  -3   5  -3 1369.05 65.2635  26
  -3   5  -3 1218.24 68.5839  28
  -3   5  -3 1318.55 67.4062  27
   3  -5   3 1512.20 63.9659  22
   3  -5   4 6560.34 181.071  22
   3   5   4 7777.76 175.182  16
  -3  -5  -4 8496.41 182.554   2
   3  -5   4 6115.98 178.573   4
  -3  -5  -4 7385.12 178.898   5
  -3   5  -4 6585.31 181.207  30
  -3  -5  -4 8003.05 182.012  31
  -3   5  -4 6467.31 183.033  26
  -3  -5  -4 8177.74 185.251  24
   3   5   4 9292.50 186.053  29
  -3   5  -4 6439.37 183.394  27
  -3   5  -4 7035.63 183.530  28
   3   5   4 7647.68 181.390  10
  -3  -5  -5 1006.86 57.9976   2
  -3  -5  -5 877.819 50.2203   5
   3  -5   5 916.732 51.9248   1
   3  -5   5 990.670 59.5666   4
  -3  -5  -5 951.943 49.3402   1
  -3   5  -5 1181.62 63.0081  42
   3   5   5 861.599 43.0105  16
  -3   5  -5 979.051 54.8333  14
  -3   5  -5 1064.46 58.5890  30
  -3  -5  -5 941.455 54.6282  31
  -3  -5  -5 954.026 57.7263  24
  -3   5  -5 1043.78 63.6947  27
   3  -5   5 1026.79 53.9287  22
  -3  -5  -6 2600.19 90.7641   2
  -3   5  -6 2111.57 73.7487   6
  -3  -5  -6 2564.24 82.9533   1
   3  -5   6 2213.62 81.6313   1
  -3   5  -6 3368.02 94.7608  42
   3   5   6 3074.14 73.9697  36
  -3   5  -6 2561.35 88.7006  14
   3   5   6 2528.16 78.2334  16
  -3   5  -6 3207.11 92.8186  32
  -3  -5  -6 2816.74 87.5928  31
  -3   5  -6 2906.88 94.6584  27
  -3  -5  -6 2798.34 91.7742  24
   3  -5   6 2885.45 90.9823  22
   3  -5   7 275.992 48.6292   1
  -3  -5  -7 351.330 51.5655   1
  -3   5  -7 285.014 58.0048  42
  -3   5  -7 346.170 61.4980  43
   3   5   7 276.455 34.9610  36
  -3   5  -7 281.603 53.2350  14
  -3   5  -7 307.455 57.6281  32
  -3  -5  -7 335.099 52.8900  31
  -3  -5  -7 337.935 53.1727  24
  -3   5  -7 258.051 51.0172   8
  -3  -5  -7 300.734 44.1795   9
   3  -5   8 51285.3 1184.62   1
  -3  -5  -8 50039.2 1186.35  31
  -3   5  -8 50584.3 1188.57  32
  -3  -5  -8 53282.6 1195.84  24
  -3   5  -8 53806.5 1190.92  43
  -3   5  -9 412.923 66.6071  41
  -3  -5  -9 262.568 54.7196  31
  -3   5  -9 428.138 64.4464  43
  -3  -5  -9 243.108 47.1217   9
  -3   5  -9 305.618 56.4291   8
   3  -5   9 239.285 49.5656   2
  -3   5 -10 795.401 67.5943   8
  -3  -5 -10 820.903 60.8316   7
  -3  -5 -10 705.512 56.4759   9
  -3   5 -10 479.614 69.2914  41
  -3  -5 -10 715.816 62.9022  18
  -3   5 -10 558.843 72.1048  34
  -3  -5 -10 546.327 57.9542  31
  -3  -5 -10 635.942 66.7381  24
   3  -5  10 736.617 54.1873   2
  -3  -5 -11 136.166 54.4811  18
   3  -5  11 108.408 49.2863   2
   3  -5  11 109.969 51.5878   3
  -3  -5 -11 181.380 62.7307  24
  -3  -5 -11 131.730 48.9741   9
  -3   5 -11 59.4702 54.1872   8
  -3  -5 -12 12236.4 310.331  18
   3  -5  12 11448.8 291.490   3
  -3  -5 -12 11943.2 314.591  24
  -3  -5 -12 12529.8 311.872   9
  -3   5 -13 996.713 95.5779  21
  -3  -5 -13 1050.65 84.9247  24
  -3   5 -13 1351.32 88.3462   8
  -3  -5 -13 1088.46 74.1088   9
  -3  -5 -13 1097.33 78.9188  18
   3   5  14 239.346 77.7179  29
  -3  -5 -14 302.038 76.2092  24
  -3   5 -14 300.221 90.7107  21
  -3  -5 -14 338.914 67.4239  18
  -3  -5 -15 194.150 80.6119  24
  -3   5 -15 213.803 93.7550  21
   3   5  15 255.887 80.9083  29
  -3  -5 -15 192.816 68.2220   8
  -3  -5 -15 231.938 71.9104  18
  -3  -5 -16 227.659 81.6839  24
  -3   5 -16 243.514 97.7651  21
   3   5  16 289.720 81.7816  29
  -3  -5 -16 308.079 77.2372   8
  -3  -5 -16 335.237 76.1234  18
  -3  -5 -17 1893.04 103.580   8
  -3  -5 -17 1604.29 109.024  24
   3   5  17 1759.66 107.158  29
  -3   5 -18 1148.84 111.373  21
  -3  -5 -18 1179.49 90.8810   8
  -3  -5 -18 971.934 95.0374  24
   3   5  18 1165.00 89.0362  29
  -3  -5 -19 113.724 69.2549   8
  -3  -5 -19 48.7898 75.2920  24
   3   5  19 92.3515 70.1878  29
  -3  -5 -20-5.09818 61.8866   8
   3   5  20 1.14539 63.4081  29
  -3   5 -21 350.007 73.6051  24
  -3  -5 -21 481.954 67.7853   8
   3   5  21 393.256 62.9719  29
  -3   5 -22 65.6998 59.1305  24
  -3  -5 -22 62.7737 53.8406   8
  -3   5 -23 340.913 57.5344  24
  -3   5 -24-14.3844 38.7189  24
   3   7 -23 12.9325 47.1016  24
   3  -7 -23 89.7987 45.9854   8
   3   7 -22 296.252 65.3727  24
   3  -7 -22 676.186 61.0827   8
   3   7 -21 64.5602 65.1948  24
   3  -7 -21 43.5411 59.1995   8
   3  -7 -20 1633.92 91.6490   8
   3  -7 -19 977.136 80.3457   8
  -3   7  19 766.037 69.9902  16
   3   7 -18 351.422 101.089  21
   3  -7 -18 331.845 76.7749  18
   3   7 -17 250.454 104.738  21
  -3   7  17 393.715 77.3583  29
   3  -7 -17 418.075 76.0624   8
  -3   7  17 428.261 72.1454  16
   3  -7 -17 425.612 77.4823  18
   3  -7 -16 375.683 88.0541  24
  -3   7  16 393.896 78.5649  29
   3   7 -16 330.785 102.748  21
   3  -7 -16 334.270 76.6852  18
  -3   7  16 318.322 72.0171  16
   3   7 -15 44.0181 95.7739  21
  -3   7  15 129.236 69.1134  16
  -3  -7  15 97.5414 77.8770  17
   3  -7 -15 66.1699 70.1457  18
  -3   7  15 137.491 73.2841  29
   3  -7 -15 54.0609 79.8488  24
   3  -7 -15 80.5742 65.5457   9
   3  -7 -14 14548.4 374.222  18
   3   7 -14 13751.0 379.670  21
  -3   7  14 14489.2 372.042  29
   3  -7 -14 13710.8 375.273  24
   3  -7 -14 14676.5 372.024   9
  -3   7  14 14004.1 364.776  16
   3   7 -13 5952.95 196.483   7
  -3   7  13 6331.66 182.603   6
  -3   7  13 6519.27 192.687  29
   3  -7 -13 6382.96 196.832  24
   3  -7 -13 6350.84 189.676   9
  -3   7  13 6436.54 187.509  16
   3   7 -12 1821.06 105.821   7
  -3   7  12 1751.20 95.0661  29
   3  -7 -12 1714.19 94.6490  24
   3  -7 -12 1782.43 85.8730   9
  -3   7  12 1740.90 88.0498  16
   3   7 -11 1306.45 94.6852   7
  -3   7  11 1470.75 81.4190  16
  -3   7  11 1717.38 88.7288  29
   3  -7 -11 1607.08 87.3223  24
   3  -7 -11 1312.39 72.4734   9
   3  -7 -10 502.482 65.9758  24
  -3   7  10 426.032 57.1964  37
  -3   7  10 492.227 62.2221  36
   3   7 -10 522.087 78.3784   7
  -3   7  10 587.388 61.1134  16
  -3   7  10 518.518 66.4715  29
   3  -7 -10 599.422 56.5373   9
  -3   7   9 12879.3 314.280  36
  -3   7   9 12255.9 311.016  37
   3   7  -9 12950.0 319.031   7
  -3   7   9 13314.8 317.321  16
  -3   7   9 12990.3 320.856  29
   3  -7  -9 12667.8 322.299  24
   3  -7  -9 13054.6 318.319   9
  -3   7   8 1010.79 67.8954  36
  -3   7   8 988.887 64.0508  37
  -3   7   7 7306.94 174.705  36
   3  -7  -7 6428.25 159.040   5
   3   7  -7 6367.40 176.611   7
   3   7  -7 6099.94 175.397  27
   3   7  -7 6134.62 175.260  26
  -3   7   7 7070.24 177.795  29
  -3  -7   7 6341.16 178.312  22
  -3   7   6 788.897 58.5912  36
   3  -7  -6 401.158 38.5145   5
  -3  -7   6 371.966 33.3798   2
   3   7  -6 552.928 64.7598   7
  -3   7   6 583.037 56.4197  16
  -3  -7   6 617.416 62.6032  17
   3   7  -6 593.273 42.9184  14
   3   7  -6 842.874 63.8077  27
  -3   7   6 695.170 56.3522  29
   3   7  -6 843.066 63.5942  26
  -3  -7   6 804.307 57.6200  22
  -3   7   5 8808.65 237.415  36
   3   7  -5 10987.4 240.552   7
  -3  -7   5 9570.39 222.871   2
   3   7  -5 10447.9 236.614   4
  -3  -7   5 9854.85 240.636  17
  -3   7   5 10098.0 241.267  16
   3   7  -5 9717.48 229.570  14
   3   7  -5 9455.03 239.276  26
  -3  -7   5 9833.37 241.859  22
  -3   7   4 16959.3 379.675  16
  -3  -7   4 14740.0 378.080  17
   3   7  -4 14992.0 374.494   4
  -3   7   4 17501.3 376.694  20
  -3  -7   4 16271.6 379.774  22
  -3   7   4 16856.4 376.907  36
  -3  -7   3 2593.11 70.0430   1
   3   7  -3 2550.14 78.6829   4
   3  -7  -3 2575.03 65.7499  15
  -3   7   3 2560.05 80.8466  13
  -3   7   3 2457.00 79.4729  20
  -3   7   3 2743.90 85.0586  10
  -3   7   2 34637.4 678.333  10
   3   7  -2 34432.2 672.394   4
  -3  -7   2 34960.4 664.808   1
  -3   7   2 26033.0 673.608  46
  -3   7   2 27727.0 673.971  40
   3   7  -2 25696.9 672.860  40
   3  -7  -2 30942.9 663.777  15
  -3  -7   2 31556.4 676.708  17
  -3   7   2 31068.2 672.507  13
   3   7  -2 28535.9 663.285  28
   3   7  -2 26336.0 661.581  19
  -3   7   1 2382.13 70.0203   4
  -3  -7   1 1734.19 64.3785   3
  -3  -7   1 2029.26 58.4984   1
  -3   7   1 2346.31 82.3364  46
   3   7  -1 2357.10 61.8324  45
  -3   7   1 2493.58 78.3285  40
   3   7  -1 2194.61 75.9729  40
   3  -7  -1 2592.78 77.4461  17
  -3   7   1 2367.05 75.4225  13
  -3   7   1 2365.15 80.5468  33
  -3   7   1 2284.31 77.8185  10
   3   7  -1 2218.23 60.5338  12
   3  -7  -1 2373.59 74.1751  23
  -3   7   1 2526.34 73.8180  19
  -3  -7   1 2053.44 71.0613  23
  -3   7   0 5169.84 176.331  46
   3   7   0 5658.52 173.941  40
  -3   7   0 5764.62 174.582  40
  -3  -7   0 7489.62 174.005  15
   3  -7   0 8136.41 176.553  17
  -3   7   0 6185.43 176.679  33
  -3   7   0 6037.07 177.342  35
  -3  -7   0 8610.60 171.093   3
  -3   7   0 9449.62 174.132   4
  -3  -7   0 6961.09 175.628  23
  -3   7   0 7503.60 174.260  19
   3  -7   0 6972.36 175.927  23
   3  -7   1 15851.1 342.800  23
  -3   7  -1 15605.6 338.997  19
  -3  -7  -1 15225.5 341.028  23
  -3   7  -1 17936.6 345.785  40
   3  -7   1 14505.7 339.230  17
  -3  -7  -1 14284.8 338.390  15
   3   7   1 17442.2 330.452  35
  -3   7  -1 17334.7 343.677  35
  -3   7  -1 16819.8 343.060  33
  -3  -7  -1 13458.7 331.678   7
  -3   7  -1 13937.6 338.887  12
  -3  -7  -1 12367.8 333.581   3
  -3   7  -1 13020.5 334.491   4
  -3  -7  -1 11321.8 331.056   2
  -3  -7  -2 49923.2 1003.28   3
  -3  -7  -2 49604.2 1002.13   2
  -3  -7  -2 46803.7 996.660   7
  -3   7  -2 37238.4 1005.39  40
  -3   7  -2 38328.7 1004.83  45
  -3   7  -2 41114.9 1004.85  26
  -3   7  -2 44753.1 1004.96  12
  -3  -7  -3 84988.9 1788.41   3
  -3   7  -3 80864.1 1791.14  45
   3   7   3 77443.3 1780.15  46
  -3  -7  -3 77675.7 1788.47  38
   3   7   3 78915.9 1779.29  13
  -3   7  -3 77458.1 1789.28  28
  -3   7  -3 76798.8 1789.93  26
   3   7   3 81705.7 1790.34  29
   3   7   3 80303.5 1790.47  10
  -3   7  -3 79234.1 1788.49  12
  -3  -7  -4 24885.0 574.903   5
  -3  -7  -4 23841.0 574.562  38
   3  -7   4 25321.6 579.775  22
  -3   7  -4 25352.5 577.077  30
  -3   7  -4 24539.6 577.130  28
   3   7   4 24827.8 577.968  29
  -3   7  -4 25022.7 578.750  26
  -3   7  -4 24141.0 577.895  27
   3   7   4 24914.2 577.183  10
  -3  -7  -5 78.9977 41.4840   5
  -3  -7  -5 143.633 52.2548   2
   3  -7   5 111.528 46.5635   1
   3  -7   5 136.828 49.7512  22
  -3  -7  -5 216.026 48.5818  38
  -3   7  -5 102.791 56.6743  26
  -3   7  -5 163.561 58.8591  27
  -3   7  -5 199.073 51.2556  30
   3   7   5 181.523 48.5305  29
   3   7   5 102.403 49.1280  10
  -3  -7  -6 34.9587 57.2368   2
  -3  -7  -6 70.2717 44.1170   5
   3  -7   6 43.8241 46.4269   1
  -3  -7  -6 60.7688 45.2621   1
  -3   7  -6 77.0623 56.5675  42
  -3  -7  -6 125.547 48.1007  38
  -3   7  -6 34.3633 50.8614  14
   3   7   6 58.6284 38.0716  16
  -3   7  -6 68.9260 52.6588  30
  -3   7  -6 14.0806 60.2937  27
   3   7   6 53.7148 49.0072  29
   3  -7   6 83.0773 50.7591  22
   3  -7   7 4799.10 126.612   1
  -3  -7  -7 5486.59 127.670   1
  -3   7  -7 3773.90 130.246  42
  -3  -7  -7 4165.80 126.175  38
  -3   7  -7 4247.00 128.810  14
   3   7   7 4717.86 122.769  16
  -3   7  -7 3905.88 130.009  32
  -3   7  -7 4164.31 136.258  27
  -3  -7  -7 4681.59 137.260  24
   3   7   7 4987.81 138.226  29
   3  -7   7 4149.68 131.877  22
  -3  -7  -8 145.152 52.9799  38
  -3   7  -8 49.9047 58.1849  32
   3   7   8 185.699 42.9919  16
  -3   7  -8 73.2555 60.3648  43
  -3  -7  -8 160.764 54.6315   1
   3  -7   8 91.6304 51.6830   1
   3   7   9 17912.0 438.090  16
   3  -7   9 18614.3 436.605   2
  -3  -7  -9 18796.6 447.702   9
  -3  -7  -9 18214.1 451.589  24
   3  -7  10 5672.37 151.575   2
  -3  -7 -10 5371.21 168.028  24
   3   7  10 5951.26 173.726  29
  -3  -7 -10 5926.04 163.988   9
  -3  -7 -11 45.4140 64.7016  24
  -3  -7 -11 26.6350 56.5009  18
   3   7  11 84.4815 65.8376  29
  -3  -7 -11 80.1767 48.2675   9
   3  -7  11 98.8002 53.6035   2
  -3  -7 -12 14830.9 369.361  18
  -3  -7 -12 14701.0 375.538  24
  -3  -7 -12 13733.8 367.741   9
   3   7  13 5924.84 178.348  29
  -3  -7 -13 5590.63 176.758  24
  -3  -7 -13 5308.28 168.311  18
  -3   7 -14 1325.92 111.514  21
  -3  -7 -14 1280.03 96.9869  24
   3   7  14 1249.68 94.1681  29
  -3  -7 -14 1611.51 93.2260   9
  -3  -7 -14 1394.44 89.8241  18
  -3  -7 -15 2879.05 130.311  24
   3   7  15 2648.98 123.288  29
  -3   7 -15 2508.14 137.275  21
  -3  -7 -15 2716.02 120.945  18
  -3   7 -16 411.491 103.054  21
   3   7  16 437.652 79.3132  29
  -3  -7 -16 291.453 84.2992  24
  -3  -7 -16 475.804 78.5942   8
  -3  -7 -16 375.788 75.5351  18
  -3   7 -17 21.4943 99.5445  21
   3   7  17 34.1276 75.9009  29
  -3  -7 -17 56.1151 72.0096   8
  -3  -7 -17 33.8508 73.1633  18
   3   7  18 348.684 75.5029  29
  -3   7 -18 282.881 97.0167  21
  -3  -7 -19 197.283 64.5093   8
   3  -7  19 145.337 70.5933  17
  -3  -7 -20 1285.83 84.1219   8
   3   7  20 1200.59 82.1947  29
  -3  -7 -21 32.7001 55.8947   8
  -3   7 -21 51.8018 62.2850  24
  -3  -7 -22 273.904 53.7827   8
  -3   7 -22 156.738 58.7983  24
  -3  -7 -23 425.467 49.2574   8
  -3   7 -23 195.781 49.5261  24
   3   9 -23 79.5619 39.3170  24
   3  -9 -22 100.709 45.5914   8
   3   9 -22-41.9757 51.9251  24
   3  -9 -21 207.859 56.2956   8
   3  -9 -20 615.492 69.6664   8
   3  -9 -19 443.354 74.0901  18
   3  -9 -19 449.498 70.1560   8
   3   9 -19 308.571 91.9759  21
   3  -9 -18 115.767 67.8677   8
   3   9 -17 482.676 103.044  21
   3  -9 -17 665.352 81.6325  18
   3   9 -16 70.2282 100.811  21
  -3   9  16-3.39510 65.0408  16
  -3  -9  16 11.5255 80.9355  17
   3  -9 -16-20.7767 74.2183  18
  -3   9  15 2253.67 107.143  16
  -3   9  15 2472.32 105.694   6
   3  -9 -15 2418.50 115.506  18
   3   9 -15 2047.92 134.032  21
   3  -9 -15 2477.45 113.544   9
   3  -9 -14 4851.77 161.842  18
   3  -9 -14 4858.73 160.121   9
  -3   9  14 4556.30 154.282  16
   3  -9 -13 4091.63 143.951   9
  -3  -9  13 4007.01 151.575  17
  -3   9  13 4411.75 146.853  16
  -3   9  12 3202.03 132.323  29
  -3   9  12 3616.58 131.269  16
  -3  -9  12 3207.15 133.996  17
  -3   9  11 2938.12 121.252  29
   3  -9 -11 3314.31 115.881   9
  -3   9  11 3322.34 120.395  16
  -3  -9  11 2783.67 121.262  17
   3   9 -10 1537.06 99.7488  27
   3  -9 -10 1666.46 83.4195   9
  -3   9  10 1821.43 87.9980  16
  -3  -9  10 1415.95 90.0165  17
   3   9  -9 11435.0 298.226  27
  -3   9   9 11879.9 295.743  16
  -3  -9   9 11412.0 294.322  17
   3   9  -8 2957.94 116.532  27
   3   9  -8 3049.84 114.445  26
  -3  -9   8 3142.88 115.540  22
  -3  -9   8 2772.63 111.359  17
   3  -9  -7 3088.99 93.9144   5
  -3  -9   7 2873.78 112.032  17
   3  -9  -6 1974.70 70.0044   5
  -3  -9   5 2194.24 87.5503  22
  -3   9   5 2505.76 88.5595  13
   3   9  -5 2205.91 91.1779  26
   3   9  -5 2491.10 87.7102   4
  -3   9   4 30610.8 762.775  46
  -3   9   4 33314.9 760.733  13
  -3  -9   4 33716.0 766.902  17
  -3   9   4 31981.8 766.043  40
  -3  -9   4 32984.5 766.838  22
  -3   9   4 33745.3 759.292  20
  -3   9   3 7499.20 168.451  46
   3   9  -3 7331.85 168.508  40
  -3   9   3 7884.87 169.582  40
  -3  -9   3 6751.90 168.663  17
  -3   9   3 6495.41 159.447  13
  -3   9   3 7118.44 160.021  20
   3   9  -3 5841.90 158.182   4
  -3  -9   3 5150.16 145.735   1
  -3  -9   3 4635.27 146.084   3
  -3  -9   2 959.723 42.7226   1
  -3  -9   2 812.859 52.1987   3
   3   9  -2 1008.91 60.7293   4
  -3   9   2 1230.94 59.5068   4
  -3   9   2 1003.66 73.7705  46
  -3   9   2 1032.20 65.2944  40
   3   9  -2 823.109 60.0446  40
  -3  -9   2 874.015 68.0876  17
  -3   9   2 1085.40 60.6445  13
  -3   9   2 989.380 68.6768  33
  -3   9   2 1100.17 66.9439  10
   3  -9  -2 1070.99 61.0311  23
  -3  -9   1 3122.69 87.9807   1
  -3   9   1 3229.96 101.148   4
  -3  -9   1 2998.88 99.3235   3
  -3   9   1 4162.96 114.763  46
   3   9  -1 4074.72 112.214  40
  -3   9   1 4056.43 112.854  40
  -3   9   1 3866.53 111.543  33
  -3   9   1 4032.26 114.835  35
  -3  -9   1 3755.64 107.953  23
   3  -9  -1 3551.10 108.858  23
  -3   9   1 3317.00 108.833  10
  -3  -9   0 2460.43 89.1610  23
  -3   9   0 2842.67 88.8665  19
   3  -9   0 2295.18 90.0570  23
  -3  -9   0 3021.56 88.7534  15
   3  -9   0 3121.63 96.3003  17
  -3   9   0 1597.07 92.0861  33
  -3   9   0 1533.27 92.9931  35
   3   9   0 3471.56 78.8000  12
  -3   9   0 3437.38 99.5681  10
  -3  -9  -1 51389.0 1157.75  23
   3  -9   1 52169.2 1159.00  23
   3   9   1 48382.1 1142.13  20
  -3   9  -1 52126.9 1151.37  19
  -3   9  -1 50076.2 1158.30  40
   3   9   1 51097.6 1158.53  40
  -3  -9  -1 50335.8 1152.17  15
   3  -9   1 54796.7 1157.33  17
  -3   9  -1 49254.8 1152.63  35
  -3  -9  -1 53346.6 1149.76   3
  -3  -9  -1 50889.7 1146.59   2
  -3   9  -1 54876.0 1150.65   4
  -3   9  -1 51860.6 1153.54  12
  -3   9  -2 6188.99 161.858  12
   3   9   2 6282.71 166.874  10
  -3   9  -2 5490.37 164.629  45
  -3   9  -2 5368.91 164.895  40
   3   9   2 5879.94 167.748  40
  -3  -9  -2 7136.54 159.176   2
  -3  -9  -2 7475.81 165.578   3
  -3  -9  -2 6165.90 163.819  23
  -3   9  -2 6146.74 159.339  19
  -3   9  -2 5829.86 164.349  26
  -3   9  -2 5720.20 162.105  28
   3  -9   2 6295.23 165.234  17
  -3  -9  -2 6174.31 160.407  15
   3  -9   3 3077.93 104.370  17
  -3  -9  -3 2959.91 96.9406  15
  -3   9  -3 4803.25 113.472  45
  -3   9  -3 2777.70 97.4552  12
  -3   9  -3 3597.86 105.692  26
  -3   9  -3 4090.04 106.632  28
  -3  -9  -3 2272.22 102.190   3
  -3  -9  -3 2265.21 97.9173   2
   3  -9   4 28146.4 660.604  22
   3  -9   4 28718.3 658.205  17
  -3   9  -4 26944.5 658.336  26
  -3   9  -4 26886.6 654.533  28
  -3   9  -4 27894.1 659.149  27
  -3  -9  -4 27971.4 654.241   5
   3  -9   5 14707.8 363.601  22
  -3   9  -5 13977.1 355.148  30
  -3   9  -5 14429.4 360.922  27
  -3   9  -5 14135.3 360.862  26
  -3  -9  -5 15465.1 356.905   5
   3  -9   5 14830.1 352.230   1
  -3   9  -6 2790.69 103.612  30
  -3   9  -6 2736.35 107.727  42
  -3  -9  -6 2998.88 101.554  38
   3  -9   6 3982.26 104.854   1
  -3  -9  -6 4113.05 108.499   5
   3  -9   7 6825.85 189.373  22
  -3  -9  -7 7146.50 176.404  38
  -3   9  -7 6803.86 181.031  32
  -3   9  -7 6676.06 188.128  27
  -3  -9  -7 6867.94 177.281   5
  -3   9  -8 54.2075 54.5408  14
   3  -9   8 65.7451 52.6375   1
  -3   9  -8 8.18270 70.2093  27
   3   9   8 89.2609 57.3876  29
  -3  -9  -8 49.0910 49.1990  38
   3   9   9 3182.14 117.168  29
  -3  -9  -9 3238.66 110.736   9
  -3  -9 -10 707.113 60.9260   9
   3   9  10 724.224 77.7537  29
  -3  -9 -11 8581.67 244.756   9
   3   9  11 9918.39 259.129  29
  -3  -9 -12 13947.6 355.507  18
  -3  -9 -12 15239.1 360.179   9
   3   9  13 5415.12 174.615  29
  -3  -9 -13 5106.67 166.911   9
  -3  -9 -13 5073.44 167.192  18
   3   9  14 814.002 87.6322  29
  -3  -9 -14 891.194 80.6710   9
  -3  -9 -14 789.136 80.5738  18
  -3   9 -15 782.171 110.811  21
   3   9  15 910.693 92.3584  29
  -3  -9 -15 1004.37 85.2808   9
  -3  -9 -15 953.435 85.1523  18
   3   9  16 768.850 86.9425  29
  -3   9 -16 551.484 107.866  21
  -3  -9 -16 730.594 81.7931  18
   3   9  17 383.588 78.3955  29
   3  -9  17 346.763 82.7341  17
  -3  -9 -17 437.341 75.7981  18
   3  -9  18 57.1141 74.4223  17
  -3  -9 -18 84.9426 67.1131   8
  -3  -9 -19 152.205 65.1853   8
  -3   9 -19 149.998 88.8420  21
  -3  -9 -20 434.358 63.8903   8
  -3  -9 -21 719.656 63.9775   8
  -3  -9 -22 29.5563 43.5488   8
  -3   9 -22 3.02675 51.2344  24
  -3   9 -23 36.6288 37.2393  24
   3  11 -22-12.4075 40.8819  24
   3 -11 -22-12.0646 34.5121  23
   3 -11 -21 76.9106 47.5835   8
   3 -11 -20 158.258 55.7871   8
   3 -11 -19 78.8926 61.0727  18
   3 -11 -19 52.6633 58.6833   8
   3  11 -19 33.4548 81.2829  21
   3 -11 -18 554.210 75.3385  18
   3 -11 -18 650.837 72.0609   8
   3  11 -16 2.95903 93.4858  21
  -3 -11  16-17.9120 81.5834  17
   3 -11 -16 88.1736 72.4253  18
  -3 -11  15 402.789 89.6664  17
  -3  11  15 690.710 72.5938   6
   3  11 -15 362.814 103.221  21
   3 -11 -15 607.529 85.8168  18
   3 -11 -15 674.073 77.1988   9
  -3 -11  14 214.649 89.7662  17
  -3  11  14 158.651 59.9044   6
   3 -11 -14 161.289 67.0339   9
   3 -11 -13 1026.90 83.0438   9
  -3 -11  13 780.706 98.0576  17
   3 -11 -12 1197.03 82.5853   9
  -3 -11  12 1009.88 102.205  17
   3 -11 -11 37.4606 57.6745   9
  -3 -11  11 5.85606 81.3362  17
   3  11 -10 160.038 85.1281  27
   3 -11 -10 22.1100 54.7142   9
  -3 -11  10 93.4986 81.6510  17
  -3 -11   9 3059.97 128.973  17
   3  11  -9 3113.79 129.467  27
  -3 -11   8 20966.2 487.354  17
   3  11  -8 19372.0 484.211  26
   3  11  -8 19528.2 484.721  27
  -3 -11   8 20067.6 488.436  22
  -3 -11   7 120.788 71.0468  17
  -3 -11   7 51.1983 61.9532  22
   3  11  -7 157.690 70.0230  27
   3  11  -7 67.7761 67.3792  26
  -3  11   7 44.8850 61.7891  40
  -3 -11   6 328.459 60.4285  22
  -3 -11   6 357.110 72.7095  17
   3  11  -6 288.133 68.8456  27
   3  11  -6 323.289 64.8360  26
   3 -11  -6 231.833 45.7911   5
   3  11  -5 90.9906 60.9959   4
  -3  11   5 7.86746 67.0018  46
  -3  11   5 14.8173 58.0886  40
  -3 -11   5 114.717 65.1266  17
   3  11  -5 51.3130 61.3028  26
  -3 -11   5 14.3234 53.5706  22
  -3  11   4 1708.18 80.2643  10
  -3  11   4 1859.34 72.1234   4
   3  11  -4 1750.51 76.0533   4
  -3  11   4 1017.12 79.8193  46
  -3  11   4 1237.64 76.2506  40
  -3 -11   4 1403.86 86.9599  17
  -3  11   4 1454.59 70.4828  13
  -3  11   4 1261.04 79.0648  33
   3  11  -4 1326.63 78.8384  26
   3 -11  -4 1387.24 71.5116  23
  -3  11   4 1505.02 67.6573  20
  -3 -11   4 1260.92 77.8976  22
  -3  11   3 137.669 66.1324  46
  -3  11   3 203.970 63.8554  33
  -3  11   3 308.268 55.9701   4
  -3  11   3 273.735 62.1281  10
  -3  11   3 202.298 49.6305  20
  -3  11   2 8431.86 209.633  33
  -3  11   2 8635.51 211.455  35
  -3  11   2 8001.49 202.475   4
   3  11  -2 7624.71 205.683   4
  -3  11   2 7935.70 213.136  10
  -3  11   2 7890.96 204.915  20
  -3  11   1 3089.77 102.361  10
  -3  11   1 1763.08 93.3401  33
  -3  11   1 1757.82 95.8627  35
   3  11  -1 3474.42 98.8711   4
  -3  11   1 3793.67 98.8343   4
  -3  11   0 18550.4 443.695  12
  -3  11   0 19213.0 450.175  10
  -3  11   0 18454.8 443.886  35
  -3  11   0 19495.5 440.499   4
  -3  11  -1 737.672 65.8670   4
  -3  11  -1 846.722 72.4831  45
  -3  11  -1 775.289 55.6943  19
  -3  11  -1 764.208 67.8665  10
  -3  11  -1 732.530 60.7948  12
  -3  11  -2 4781.24 141.417  12
   3  11   2 4841.05 149.683  10
  -3 -11  -2 4767.77 142.427   2
  -3 -11  -2 4805.38 139.734  15
  -3  11  -2 5616.23 147.410  28
  -3  11  -2 5375.68 141.102  19
   3  11   3 248.971 59.4957  10
  -3 -11  -3 182.677 61.3715   2
  -3  11  -3 243.069 62.1163  45
   3 -11   3 179.655 63.1895  17
  -3  11  -3 165.083 55.7576  28
  -3  11  -3 166.718 47.8007  19
   3 -11   4 663.896 54.0932   1
  -3  11  -4 638.644 55.9898  19
   3 -11   4 610.718 62.2975  22
  -3 -11  -4 446.119 58.4169  23
   3  11   4 401.977 68.0555  40
  -3  11  -4 496.048 59.5306  30
  -3  11  -4 613.162 68.7284  26
  -3  11  -4 558.572 60.3209  28
  -3  11  -4 544.752 71.1899  27
   3 -11   4 738.680 68.9110  17
   3  11   4 530.400 63.9250  10
   3 -11   5 357.776 52.6654   1
  -3 -11  -5 391.675 54.3715   5
   3 -11   5 342.175 65.4552  17
   3 -11   5 223.289 56.6787  22
  -3  11  -5 306.562 67.9898  26
  -3  11  -5 233.549 68.7865  27
   3  11   5 511.239 62.6980  10
  -3 -11  -6 437.634 55.5963  15
   3 -11   6 447.003 67.7247  17
   3 -11   6 388.124 61.8569  22
  -3  11  -6 400.808 73.3243  27
  -3  11  -6 434.608 72.3684  26
   3 -11   6 289.583 53.9138   1
  -3 -11  -6 315.246 54.0349   5
  -3  11  -7 1404.24 78.2297  14
   3 -11   7 1457.39 87.5364  17
   3 -11   7 1553.44 86.1968  22
  -3  11  -7 1472.42 93.0114  27
   3 -11   7 1235.34 70.7236   1
  -3 -11  -7 1260.23 73.3700   5
  -3  11  -8 12449.1 337.652  27
   3 -11   8 13383.5 334.177  17
  -3  11  -8 13257.0 328.188  14
   3 -11   8 13484.9 340.814  22
   3 -11   9 920.939 87.8848  17
   3 -11  10-22.5372 79.6423  17
  -3 -11 -10-4.67025 57.3236   9
   3 -11  11 980.944 95.6159  17
  -3 -11 -11 975.823 75.9985   9
   3 -11  12 82.2365 85.9587  17
  -3 -11 -12 15.3884 63.5346  18
  -3 -11 -12-5.09632 59.7303   9
   3 -11  13 809.437 97.7209  17
  -3 -11 -13 1111.27 83.9593   9
  -3 -11 -13 963.694 82.2402  18
  -3 -11 -14 3104.84 124.471  18
  -3 -11 -14 3217.55 126.986   9
  -3 -11 -15 1823.13 100.328  18
  -3 -11 -15 2098.35 105.445   9
  -3  11 -15 1764.86 127.509  21
   3 -11  16 606.850 91.8750  17
  -3 -11 -16 848.504 80.0816  18
  -3  11 -16 710.617 106.003  21
   3 -11  18 88.1358 75.5206  17
  -3 -11 -18 147.897 62.9745   8
  -3  11 -18-7.90792 89.7261  21
  -3 -11 -19 65.8589 58.8417   8
  -3  11 -19-134.256 81.0930  21
  -3 -11 -20 17.0627 51.2859   8
   3  11  20-26.0455 53.3541  40
  -3 -11 -21 52.4689 45.5966   8
  -3 -11 -22 35.1107 30.7836  23
  -3  11 -22 22.2504 38.6606  24
   3  13 -21 1.06469 38.5786  24
   3 -13 -21 31.5215 34.4934  23
   3 -13 -20 313.870 49.0989   8
   3 -13 -20 49.4021 45.0834  23
   3 -13 -19 79.5873 54.1049  18
   3 -13 -19 63.5022 54.4810   8
   3 -13 -19 51.8761 50.6073  23
   3  13 -19 120.163 72.2084  21
   3 -13 -18 66.2662 59.9558  18
   3  13 -18 18.3665 82.5250  21
   3 -13 -18 8.49449 58.2618   8
  -3  13  17 78.8829 62.4786  40
   3  13 -17 85.7233 90.7820  21
   3 -13 -17 231.691 65.7809  18
   3 -13 -16 459.811 71.1274   9
  -3  13  16 157.175 70.6601  40
   3 -13 -15 112.693 74.6587  18
   3  13 -15 70.1329 96.8378  21
  -3  13  15 132.649 71.7357  40
  -3  13  15 137.758 61.1146   6
  -3 -13  14 165.983 90.3161  17
   3 -13 -14 344.895 71.5929   9
  -3  13  14 219.526 77.9067  40
  -3 -13  13 59.9970 89.0285  17
   3 -13 -13 50.3568 62.5864   9
  -3  13  13 78.9836 78.0320  40
  -3 -13  12 364.706 95.6734  17
   3 -13 -12 363.064 67.2115   9
  -3  13  12 249.438 83.0203  40
  -3 -13  11 990.014 103.979  17
   3 -13 -11 1246.12 86.5778   9
  -3  13  11 1058.28 95.4892  40
  -3 -13  10 3253.30 144.516  17
  -3  13  10 3013.00 136.487  40
   3  13 -10 3069.88 146.701  27
  -3 -13   9 433.663 91.2988  17
   3  13  -9 556.758 95.1222  27
  -3  13   9 564.423 84.3372  40
  -3 -13   8 3053.01 138.177  17
  -3 -13   8 3307.97 132.000  22
   3  13  -8 3164.90 137.080  27
   3  13  -8 3041.40 134.497  26
  -3  13   8 3426.86 134.079  40
  -3 -13   7 5398.51 172.082  17
  -3 -13   7 4891.77 169.089  22
   3 -13  -7 5196.86 165.374  23
   3  13  -7 4732.76 165.958  26
   3  13  -7 5037.91 169.140  27
  -3  13   7 4681.39 165.446  40
  -3 -13   6 921.196 89.6225  17
   3  13  -6 776.264 85.0397  26
   3  13  -6 754.523 87.0292  27
   3 -13  -6 1065.38 79.4127  23
  -3 -13   6 922.629 80.6658  22
  -3  13   6 867.432 83.6003  40
   3  13  -5 3773.78 136.843  26
   3 -13  -5 4058.81 135.439  23
  -3 -13   5 3887.92 136.933  22
  -3  13   5 3863.12 139.384  40
   3 -13  -4 98.1725 59.3489  23
  -3 -13   4 29.8117 58.9648  22
   3  13  -4 63.3239 66.2895  26
   3  13  -4 65.3736 65.8020   4
  -3  13   4 127.204 66.8919  40
   3 -13  -3 1025.77 72.8739  23
   3  13  -3 1311.90 78.7418   4
  -3  13   3 1605.61 77.7584   4
  -3  13   3 1340.34 81.0235  10
   3  13  -3 523.078 71.5140  40
  -3  13   3 687.021 74.6083  40
   3 -13  -2 2401.57 104.764  23
  -3  13   2 2790.46 98.7770   4
  -3  13   2 2622.19 107.116  10
  -3  13   2 2542.66 108.491  40
   3  13  -2 2554.95 107.903  40
   3 -13  -1 9084.43 244.912  23
   3  13  -1 9763.05 240.253   4
  -3  13   1 9652.82 235.168   4
  -3  13   1 9450.55 248.335  10
  -3  13   1 8749.77 236.909  12
   3  13  -1 9003.41 247.640  40
  -3  13   1 8856.83 248.012  40
  -3 -13   0 16686.9 441.739  23
  -3  13   0 19429.4 446.068  10
   3  13   0 20916.6 439.228   4
  -3  13   0 21400.6 438.492   4
  -3  13   0 15448.0 442.869  40
   3  13   0 15382.1 441.419  40
  -3  13  -1 9470.17 267.391  40
   3  13   1 9986.02 269.507  40
  -3 -13  -1 9881.71 265.637  23
  -3  13  -1 10111.0 266.281  26
   3  13   1 10387.1 267.839  10
  -3  13  -1 10532.2 269.153  10
   3  13   2 444.752 67.3208  40
  -3 -13  -2 407.281 60.2259  23
   3 -13   2 396.830 67.7302  17
  -3  13  -2 442.168 69.4881  26
  -3  13  -2 437.727 69.9230  10
   3  13   2 427.825 66.3602  10
   3  13   3 81.1629 65.4682  40
  -3 -13  -3 124.363 55.6189  23
   3 -13   3 173.644 62.4602  22
   3 -13   3 144.672 67.5290  17
  -3  13  -3 131.917 66.6223  26
   3  13   3 210.929 65.2871  10
  -3 -13  -4 923.437 68.3434   5
   3  13   4 615.113 75.8307  40
  -3 -13  -4 818.590 70.3937  23
   3 -13   4 795.602 70.5887  22
   3 -13   4 910.101 81.6189  17
  -3  13  -4 735.339 77.4336  26
  -3  13  -4 746.083 78.6124  27
   3  13   4 1020.30 77.1515  10
  -3 -13  -5 1505.53 82.2393   5
   3  13   5 1584.59 95.5078  40
   3 -13   5 1414.01 88.2181  22
  -3 -13  -5 1500.85 86.2512  23
   3 -13   5 1523.17 94.1445  17
  -3  13  -5 1449.10 92.5283  26
  -3  13  -5 1410.10 93.6828  27
   3  13   5 1531.96 86.7380  10
   3  13   6 4910.46 172.015  40
   3 -13   6 5064.42 173.080  22
  -3 -13  -6 5588.16 168.106  23
   3 -13   6 5793.73 173.634  17
  -3  13  -6 5136.63 160.001  14
  -3  13  -6 4813.26 170.447  26
  -3  13  -6 4946.60 171.174  27
  -3 -13  -6 5799.26 161.950   5
   3  13   7 2473.89 119.794  40
  -3 -13  -7 2314.40 108.288  23
   3 -13   7 2729.72 117.942  22
   3 -13   7 2661.69 119.749  17
  -3  13  -7 2598.15 125.033  27
   3 -13   8 1211.56 101.566  17
   3 -13   8 1212.56 97.7068  22
   3  13   8 1428.60 101.186  40
  -3  13  -8 1083.55 103.270  27
   3 -13   9 755.394 94.0741  17
   3 -13  10 1205.77 107.034  17
  -3 -13 -10 1406.25 86.7307   9
   3 -13  11 825.596 100.843  17
  -3 -13 -11 915.057 76.6682   9
  -3 -13 -12 99.6887 66.9922  18
   3 -13  12 78.7203 88.7349  17
  -3 -13 -12 110.465 62.5457   9
  -3 -13 -13 68.2069 65.2753  18
   3 -13  13-17.6109 91.1773  17
  -3 -13 -13 4.18393 64.7136   9
  -3 -13 -14 391.869 69.0938  18
   3 -13  14 297.919 95.1369  17
  -3 -13 -15 1611.62 94.6192   9
  -3  13 -15 1236.67 119.077  21
  -3 -13 -16 475.517 69.7355   9
   3 -13  16 341.054 88.9878  17
  -3 -13 -16 347.845 68.3951  18
   3  13  17 736.335 81.8553  40
  -3  13 -17 681.674 98.2153  21
  -3 -13 -17 916.632 74.3825  18
   3 -13  17 764.667 90.1838  17
   3 -13  18-34.5169 69.2874  17
  -3  13 -18 85.7558 80.1628  21
  -3 -13 -18 28.7156 55.9012   8
   3  13  18 101.720 63.3599  40
  -3 -13 -19-17.0358 47.8694  23
  -3  13 -19-7.38005 68.5586  21
  -3 -13 -19-4.43228 51.2905   8
   3  13  19 0.78212 51.9291  40
  -3 -13 -20 58.5111 43.7560   8
  -3 -13 -20 23.9586 40.1928  23
  -3  13 -21 32.3186 38.6919  24
  -3 -13 -21 6.14432 32.8818  23
   3 -15 -20 12.0159 29.7061  23
   3 -15 -19 45.5402 46.0515   8
   3 -15 -19 13.8878 40.9364  23
   3  15 -19 65.2662 58.0866  21
   3 -15 -18 94.4425 51.3695  18
   3 -15 -18 96.6407 50.9202   8
   3 -15 -18 94.1018 50.0571  23
   3  15 -18-8.78458 70.1561  21
   3 -15 -17-23.9172 54.6858  23
   3  15 -17-22.8782 78.5497  21
   3 -15 -17 53.8280 55.5079  18
   3 -15 -16 510.112 67.8677  18
   3  15 -16 281.980 89.5007  21
   3 -15 -16 495.943 69.4794  23
   3 -15 -16 581.017 67.8638   9
  -3  15  16 337.059 67.5318  40
  -3  15  15 273.099 73.2420  40
   3 -15 -15 302.385 68.9004  23
   3  15 -15 192.796 93.8996  21
   3 -15 -15 367.637 70.6604  18
  -3  15  15 289.847 62.8239   6
   3 -15 -15 242.673 64.4472   9
  -3  15  14 502.653 66.1583   6
   3 -15 -14 512.077 73.8445   9
   3 -15 -13 97.5539 68.5413  23
  -3  15  13 65.2536 76.5076  40
   3 -15 -12 184.646 71.0821  23
   3 -15 -12 234.964 69.0331   9
  -3  15  12 173.214 79.7206  40
   3 -15 -11 620.121 79.1133  23
   3 -15 -11 628.144 77.0389   9
   3 -15 -10 1255.69 97.0276  23
   3  15 -10 1170.88 115.990  27
   3 -15 -10 1328.12 91.7262   9
  -3  15  10 1062.87 101.765  40
   3  15  -9 1153.96 113.057  27
   3 -15  -9 1421.53 95.2329  23
  -3  15   9 1298.79 103.460  40
   3  15  -8 2268.19 129.441  26
   3  15  -8 2437.69 131.776  27
  -3 -15   8 2535.82 125.744  22
   3 -15  -8 2738.50 121.486  23
  -3  15   8 2290.79 126.225  40
   3  15  -7 3009.67 138.137  27
   3  15  -7 2931.73 136.178  26
   3 -15  -7 2900.01 131.841  23
  -3 -15   7 2986.07 131.927  22
  -3  15   7 2934.54 134.400  40
   3  15  -6 440.946 94.2035  27
   3  15  -6 319.102 90.4678  26
   3 -15  -6 374.088 72.4989  23
  -3 -15   6 411.668 78.4189  22
  -3  15   6 333.810 81.3885  40
   3  15  -5 85.7437 80.0233  26
   3  15  -5 54.7714 87.1186  27
  -3 -15   5 55.5606 70.3627  22
   3 -15  -5 70.1640 65.3546  23
  -3  15   5 57.5449 77.4185  40
   3  15  -4 729.285 87.5521  26
  -3 -15   4 655.987 78.9872  22
   3 -15  -4 764.025 80.6949  23
  -3  15   4 563.029 85.7671  40
  -3 -15   3 1166.77 88.7072  22
   3 -15  -3 1157.89 85.7868  23
   3  15  -3 1151.58 92.8118  26
  -3  15   3 1065.95 91.4092  10
  -3  15   3 1257.02 91.8806  40
   3 -15  -2 4995.82 170.641  23
  -3  15   2 6125.31 176.418  10
   3  15  -2 6426.40 167.044   4
   3  15  -2 4154.89 165.753  40
  -3  15   2 4414.55 168.897  40
  -3  15   1 2672.32 122.577  10
   3  15  -1 2750.08 124.403  10
   3  15  -1 2697.26 118.621   4
   3  15  -1 3329.59 128.433  40
  -3  15   1 3212.36 130.398  40
  -3  15   0 6317.01 187.386  26
   3  15   0 6873.02 191.759  10
  -3  15   0 6786.05 190.999  10
  -3  15   0 5005.16 184.401  40
   3  15   0 5456.08 187.485  40
   3  15   1 1277.68 94.8950  10
  -3  15  -1 1248.45 96.9980  10
  -3 -15  -2 7875.64 231.280  23
  -3  15  -2 8331.88 234.608  26
  -3  15  -2 8546.62 234.471  10
   3  15   2 8798.87 236.461  10
   3  15   2 7410.03 235.303  40
   3  15   3 2696.11 113.988   4
   3 -15   3 2356.49 115.949  22
  -3 -15  -3 2676.43 113.567  23
  -3  15  -3 2218.38 115.287  26
  -3  15  -3 2488.22 120.127  27
   3  15   3 2544.41 115.088  10
  -3  15  -3 2305.60 114.452  10
   3  15   3 2578.05 122.053  40
  -3 -15  -4 1496.95 87.2437   5
   3  15   4 1753.53 98.2504   4
   3  15   4 1623.48 103.647  40
   3 -15   4 1471.89 96.8536  22
  -3 -15  -4 1641.05 93.7050  23
  -3  15  -4 1395.51 103.616  26
  -3  15  -4 1539.83 104.760  27
   3  15   4 1767.34 96.5548  10
  -3  15  -4 1477.46 101.917  10
   3  15   5 368.913 88.1711  40
  -3 -15  -5 568.694 80.2011  23
   3 -15   5 835.888 84.6829  22
   3 -15   5 957.886 96.5196  17
  -3  15  -5 583.607 92.5440  26
  -3  15  -5 680.296 97.6497  27
  -3 -15  -5 1200.89 81.6747   5
   3  15   6 6749.56 214.623  40
  -3 -15  -6 7030.98 211.201  23
   3 -15   6 6793.06 211.776  22
   3 -15   6 6756.52 212.121  17
  -3  15  -6 6535.58 212.047  27
  -3  15  -6 6079.68 206.962  26
  -3 -15  -6 6830.15 197.914   5
   3 -15   7 7251.65 233.800  22
  -3 -15  -7 7825.51 231.961  23
   3 -15   7 7111.54 230.569  17
  -3  15  -7 7660.08 234.345  27
  -3 -15  -7 7122.14 214.831   5
   3 -15   8 8705.11 248.095  17
  -3 -15  -8 8663.65 242.333  23
   3 -15   8 7570.48 245.216  22
  -3  15  -8 7591.44 245.542  27
   3  15   8 7340.83 242.343  40
   3  15   9 4649.51 173.321  40
  -3 -15  -9 4607.52 163.380  23
   3 -15   9 4306.88 172.857  17
   3 -15  10 1215.68 112.346  17
  -3 -15 -10 1234.04 94.6039  23
   3  15  10 1174.19 108.697  40
  -3 -15 -10 1394.28 91.2292   9
   3 -15  11 19.4317 92.5909  17
  -3 -15 -11 82.7062 73.5046  23
   3  15  11 125.314 86.4675  40
  -3 -15 -11 99.5985 64.1524   9
   3  15  12 839.624 97.8660  40
  -3 -15 -12 966.616 88.9292  23
  -3 -15 -12 905.380 81.5027  18
   3 -15  12 726.849 103.844  17
   3  15  13 563.200 90.0417  40
   3 -15  13 372.360 97.6316  17
  -3 -15 -13 431.171 74.8959  23
  -3 -15 -14 1568.56 91.7457   9
  -3 -15 -14 1267.86 81.4952  18
   3 -15  15 1059.06 105.077  17
  -3  15 -15 877.410 105.444  21
  -3 -15 -15 1318.57 87.9864  23
   3  15  15 1056.46 92.9034  40
  -3 -15 -15 1500.55 86.6446   9
   3 -15  16 479.771 88.2168  17
  -3  15 -16 414.572 89.4738  21
  -3 -15 -16 666.210 71.0136  23
   3  15  16 484.395 76.2192  40
  -3  15 -17 2.05667 78.2508  21
  -3 -15 -17 15.9173 52.3182  23
  -3 -15 -17 48.4320 54.1014   8
   3  15  17-4.69279 60.4223  40
  -3  15 -18 247.837 72.0726  21
  -3 -15 -18 419.737 52.9390  23
   3  15  18 318.647 56.3271  40
  -3 -15 -19 75.2410 43.0796   8
  -3  15 -19 5.41091 55.7481  21
  -3 -15 -19 99.6579 39.9562  23
  -3 -15 -20 42.7321 27.4077  23
   3 -17 -18 343.936 40.2304  23
   3  17 -18 150.698 53.7824  21
   3 -17 -17 21.2011 45.6431   8
   3 -17 -17 55.8112 44.2662  23
   3  17 -17 45.2583 62.7631  21
   3 -17 -16 40.6863 49.4615  18
   3 -17 -16-3.69582 51.0061  23
   3  17 -16 61.5120 71.9685  21
   3 -17 -15 578.533 62.3015  18
   3 -17 -15 560.893 66.1895  23
   3 -17 -15 685.341 64.8113   9
  -3  17  14 186.694 67.9938  40
   3 -17 -14 206.532 63.4692  23
   3 -17 -14 247.291 62.6968  18
  -3  17  14 311.464 60.0851   6
   3 -17 -14 344.048 63.2154   9
   3 -17 -13 84.2321 62.0461  18
   3 -17 -13 70.4613 65.9150  23
   3 -17 -13 94.2410 61.9015   9
  -3  17  13 24.7235 68.8651  40
   3 -17 -12 360.683 68.1140   9
   3 -17 -11 53.6117 66.5518  23
   3 -17 -11 74.8673 62.3940   9
  -3  17  11 66.2198 77.8273  40
   3 -17 -10 261.376 74.1458  23
  -3  17  10 160.967 82.3566  40
   3  17  -9 1499.89 121.979  27
   3 -17  -9 1452.08 100.940  23
  -3  17   9 1220.28 104.963  40
   3  17  -8 1221.61 116.331  27
   3 -17  -8 1232.70 95.6275  23
  -3  17   8 921.345 102.070  40
   3  17  -7 1603.93 117.281  26
   3  17  -7 1457.05 117.955  27
   3 -17  -7 1371.18 102.025  23
  -3 -17   7 1514.06 108.759  22
  -3  17   7 1410.36 108.956  40
   3  17  -6 23.4162 95.2789  27
   3  17  -6-6.98561 91.3601  26
  -3 -17   6 70.4540 82.8256  22
   3 -17  -6 59.3354 69.8369  23
  -3  17   6 74.8622 86.5747  40
   3  17  -5 1595.53 117.218  26
   3  17  -5 1666.92 118.167  27
   3 -17  -5 1483.27 103.813  23
  -3 -17   5 1680.88 112.723  22
  -3  17   5 1356.76 110.566  40
   3 -17  -4 48.4118 76.2747  23
  -3 -17   4 24.9170 80.4427  22
   3  17  -4 67.7282 96.3544  27
   3  17  -4 46.0126 89.3858  26
   3  17  -4 13.6228 88.0738  10
  -3  17   4 22.3081 85.5586  40
  -3 -17   3 2130.78 118.807  22
   3  17  -3 2225.62 123.059  26
   3  17  -3 1921.40 121.276  10
  -3  17   3 2015.68 121.311  40
  -3 -17   2 2472.92 128.968  22
  -3  17   2 2461.87 127.595  26
   3  17  -2 2643.24 129.437  26
   3  17  -2 3509.45 137.646  10
  -3  17   2 1472.35 119.482  40
   3  17  -1 7921.67 239.588  10
  -3  17   1 7801.54 236.644  10
  -3  17   1 8191.86 236.402  26
   3  17  -1 8818.22 245.372  26
   3  17  -1 8718.28 233.528   4
   3  17  -1 7372.31 239.858  40
  -3  17   1 7057.63 239.065  40
  -3  17   0 1575.11 109.974  10
   3  17   0 1831.02 114.411  10
  -3  17   0 1079.72 106.732  26
   3  17   0 2308.21 111.658   4
   3  17   0 454.636 99.4327  40
  -3  17  -1 12701.0 337.463  10
   3  17   1 13167.6 337.898  10
  -3  17  -1 12391.8 334.788  27
  -3  17  -1 12216.8 332.732  26
   3  17   1 13444.6 326.923   4
   3 -17   2 548.229 91.8352  22
  -3  17  -2 621.942 99.4984  27
  -3  17  -2 508.055 94.5315  26
   3  17   2 891.812 95.4081  10
  -3  17  -2 775.397 97.4811  10
   3  17   2 245.064 92.8415  40
  -3 -17  -3 454.261 76.5592   5
   3  17   3 514.129 91.9306   4
   3 -17   3 803.536 88.7462  22
  -3  17  -3 1004.51 102.030  26
  -3  17  -3 855.097 101.162  27
   3  17   3 652.265 90.4990  10
  -3  17  -3 660.528 92.8612  10
   3  17   3 1130.22 103.258  40
  -3 -17  -4 213.940 71.4782   5
   3  17   4 319.064 89.4572   4
   3 -17   4 102.215 75.9295  22
  -3 -17  -4 112.862 71.8693  23
  -3  17  -4 102.734 89.5049  26
  -3  17  -4 91.6690 92.8563  27
  -3  17  -4 221.524 85.5166  10
   3  17   4 53.0071 87.1493  40
   3 -17   5 1861.69 109.559  22
  -3 -17  -5 1648.13 105.134  23
  -3  17  -5 1777.27 120.863  27
  -3  17  -5 1872.55 119.587  26
  -3  17  -5 1595.91 110.267  10
   3  17   5 1853.14 117.894  40
  -3 -17  -6 472.584 76.6408   5
  -3 -17  -6 360.640 74.5681  23
   3 -17   6 252.061 83.5912  22
  -3  17  -6 141.233 96.9380  27
  -3  17  -6 368.031 89.2436  10
   3  17   6 97.0261 90.1458  40
  -3 -17  -7 4090.01 155.088  23
   3 -17   7 3754.13 161.348  22
  -3  17  -7 3930.07 165.716  27
  -3  17  -7 3428.88 152.119  10
   3  17   7 4019.84 163.841  40
  -3 -17  -8 13.7726 68.4601  23
  -3  17  -8 134.068 86.7081  10
   3  17   8-9.56173 90.7688  40
  -3 -17  -9 2300.18 118.117  23
  -3  17  -9 1941.57 118.871  10
  -3 -17  -9 2237.31 109.934   9
   3  17   9 2125.48 128.739  40
  -3 -17 -10 112.756 69.4468  23
   3  17  10 136.756 88.8990  40
  -3 -17 -11 315.265 74.9625  23
  -3 -17 -11 263.762 64.9559   9
   3  17  11 199.386 88.3138  40
  -3 -17 -12 322.788 65.6080   9
  -3 -17 -13 238.731 66.8775  23
  -3 -17 -13 168.579 62.6125   9
   3  17  13 240.253 81.4304  40
  -3 -17 -14 611.521 70.7797  23
   3  17  14 446.613 79.9211  40
  -3  17 -15 752.907 91.3968  21
  -3 -17 -15 875.538 71.9076  23
  -3 -17 -15 1048.42 70.4082   9
   3  17  15 841.561 80.9790  40
  -3  17 -16 387.702 80.1585  21
   3  17  16 504.472 65.2044  40
  -3 -17 -17 566.323 53.3078  23
  -3 -17 -17 688.521 52.3267   8
  -3  17 -18 120.280 49.8783  21
  -3 -17 -18 351.875 40.5858  23
   3  19 -16-35.3553 50.5283  21
   3  19 -15 113.515 61.3709  21
   3 -19 -15 158.699 46.3918  23
   3 -19 -15 240.226 45.2455   9
   3  19 -14-0.87525 66.6931  21
   3 -19 -14-13.6780 48.9828  23
   3 -19 -14 17.2408 45.9843   9
   3 -19 -13 15.5788 52.5408  23
   3 -19 -13-34.3787 51.2952   9
  -3  19  13 27.2270 58.5047  40
   3 -19 -12 55.6844 58.2838  23
   3 -19 -12 52.6309 54.5757   9
   3  19 -12-43.0727 74.0010  10
  -3  19  12-27.3647 64.9799  40
   3 -19 -11 30.3397 61.2791  23
   3  19 -11 46.6636 77.9605  10
   3 -19 -11-2.27344 56.6372   9
  -3  19  11 7.07803 69.1477  40
   3 -19 -10 280.705 70.6821  23
   3 -19 -10 408.283 65.9050   9
   3  19 -10 460.418 89.3153  10
   3 -19  -9 304.446 67.6220   9
   3  19  -9 265.210 88.6260  10
   3  19  -8 128.063 94.8804  27
   3  19  -8 28.8378 88.3848  10
   3  19  -7 747.381 102.909  27
  -3  19   7 534.637 92.1860  40
  -3  19   6 100.437 77.4296  26
   3  19  -6 133.879 90.3736  26
   3  19  -6 21.1893 94.4394  27
  -3 -19   6-9.37224 81.8413  22
  -3  19   6-30.4260 82.8275  40
  -3 -19   5 323.996 84.1985  22
  -3  19   5 313.925 83.2897  26
   3  19  -5 430.538 98.5108  26
   3  19  -5 336.837 98.7988  27
   3  19  -5 351.933 89.1620  10
  -3  19   5 316.507 86.0012  40
  -3 -19   4 42.9787 75.7852  22
   3  19  -4-45.8244 90.1557  26
   3  19  -4 85.0241 94.4220  27
  -3  19   4 9.71284 80.2882  26
   3  19  -4-4.21835 89.6789  10
  -3  19   4 1.51865 80.0254  40
  -3 -19   3 118.659 78.6612  22
  -3  19   3 78.3931 85.3950  26
   3  19  -3 38.7893 96.0454  27
   3  19  -3 186.210 93.4912  26
   3  19  -3 333.629 90.3961  10
  -3  19   3 94.3005 83.4402  40
  -3 -19   2 54.1964 78.5293  22
   3  19  -2-59.7167 87.3781  10
   3  19  -2 77.8915 97.7723  27
   3  19  -2 85.9198 89.3193  26
  -3  19   2 19.2103 84.8484  26
  -3 -19   1 2915.88 127.755  22
   3  19  -1 2806.18 135.569  10
  -3  19   1 2167.77 127.535  26
   3  19  -1 2884.48 137.387  26
  -3  19   1 2018.14 127.521  27
   3 -19   0-14.0190 81.5505  22
  -3 -19   0 124.271 81.3329  22
  -3  19   0 65.4413 88.4125  26
   3  19   0 65.3821 90.3038  26
  -3  19   0 87.5460 92.6518  27
  -3  19   0 104.681 84.6492  10
   3  19   0 65.4623 84.1425  10
  -3 -19  -1 3359.97 135.327   5
   3 -19   1 3536.75 152.061  22
  -3  19  -1 3450.10 152.749  26
   3  19   1 4009.40 157.172  26
  -3  19  -1 3557.21 151.746  27
   3  19   1 3910.87 150.418  10
  -3  19  -1 3648.32 149.154  10
  -3 -19  -2 160.697 74.3415   5
   3  19   2 263.150 92.4207   4
   3 -19   2 144.828 83.0358  22
  -3  19  -2 93.3829 89.3725  26
  -3  19  -2 200.891 92.9612  27
   3  19   2 169.837 83.4637  10
  -3  19  -2 297.078 87.7056  10
   3  19   2 75.2460 85.4306  40
  -3 -19  -3 4.79979 68.4604   5
   3 -19   3 73.2397 81.2105  22
  -3  19  -3 56.3950 89.1549  26
  -3  19  -3 96.8127 90.1877  27
  -3  19  -3-76.3855 80.8214  10
   3  19   3-56.8613 87.1192  40
  -3 -19  -4 18.6205 68.7726   5
   3 -19   4 74.1626 80.5733  22
  -3  19  -4 86.2332 89.1102  26
  -3  19  -4-45.9948 92.4583  27
  -3  19  -4 43.2597 84.6819  10
   3  19   4 15.8706 84.6623  40
   3 -19   5 34.7882 75.5044  22
  -3  19  -5 83.4598 90.2450  27
  -3 -19  -5 66.6968 68.8598   5
   3  19   5 48.5051 85.9711  40
  -3  19  -6 34.2104 94.5154  27
   3 -19   6 54.4278 81.5518  22
   3  19   6 109.402 85.1221  40
  -3 -19  -7 509.890 80.1522  23
  -3  19  -7 473.215 86.1436  10
   3  19   7 365.379 89.3967  40
  -3  19  -8 174.201 80.9632  10
  -3 -19  -9 5.00291 59.2496   9
  -3 -19 -10 35.4978 61.6369  23
  -3 -19 -10 16.2332 56.7225   9
   3  19  10 21.6786 78.7707  40
  -3 -19 -11 38.0334 60.9033  23
  -3 -19 -11 39.3236 55.7705   9
   3  19  11 105.369 75.0104  40
  -3 -19 -12-1.12073 57.1731  23
  -3 -19 -12 8.21968 52.5597   9
   3  19  12 27.2016 68.9542  40
  -3 -19 -13 91.7979 52.1813  23
  -3 -19 -13 79.0604 49.4918   9
   3  19  13 51.7016 63.8814  40
  -3 -19 -14-5.16111 47.3462  23
  -3  19 -14-29.9233 67.9347  21
  -3 -19 -14 40.7063 44.6808   9
   3  19  14 32.8137 57.0373  40
  -3  19 -15 354.803 66.9939  21
   3  19  15 328.780 53.4001  40
  -3  19 -16 49.2766 50.6079  21
   3  19  16-5.94488 37.1687  40
   3  21 -14 10.6001 44.9826  21
   3 -21 -13-11.4624 38.9193   9
   3  21 -13-34.2008 54.2280  21
   3 -21 -12 11.2921 42.5901   9
   3 -21 -11 116.041 47.3983   9
   3 -21 -10 150.458 50.6863   9
   3  21 -10 225.289 70.8549  10
   3 -21  -9 406.485 59.9690   9
   3  21  -9 364.994 79.3447  10
   3  21  -8 52.1439 78.3071  10
   3 -21  -8 41.5943 55.1747   9
   3  21  -7 292.127 91.9467  27
   3  21  -7 314.896 84.2412  10
   3  21  -6 125.265 88.3772  27
   3  21  -6 79.9518 80.2629  10
  -3  21   5 138.654 75.4250  26
   3  21  -5 190.351 91.3985  27
   3  21  -5 287.297 83.6176  10
  -3 -21   5 117.317 75.6625  22
   3  21  -4 178.244 91.6189  27
   3  21  -4 186.903 89.0552  26
  -3  21   4 177.133 76.5406  26
  -3  21   4 259.709 77.3565  27
   3  21  -4 168.019 80.5153  10
  -3 -21   4 64.9231 72.2965  22
  -3  21   3 18.6068 77.9370  27
  -3  21   3 121.838 79.8777  26
   3  21  -3 48.5387 79.0541  10
  -3  21   2 15.8955 81.8275  27
  -3 -21   2 103.759 68.1646   5
   3  21  -2-46.8666 81.8317  10
  -3 -21   1 106.805 69.4348   5
   3  21  -1 36.8572 78.8942  10
  -3 -21   0 40.0799 69.3593   5
  -3 -21  -1-46.3072 69.7349   5
  -3 -21  -2 154.766 68.4931   5
  -3  21  -3-45.4914 90.3617  27
  -3 -21  -3-80.9289 70.1209   5
   3  21   4 169.865 82.1817  26
  -3  21  -4-31.6207 88.0393  27
  -3  21  -4 198.193 77.3452  10
   3 -21   4 59.2949 74.7356  22
   3  21   5 88.9644 80.6091  40
  -3  21  -5 360.064 92.9193  27
   3  21   5 231.350 84.9840  26
  -3  21  -5 282.722 77.1913  10
   3 -21   5 266.382 78.4184  22
   3  21   6 244.270 82.1011  26
   3  21   6 103.713 78.5341  40
  -3  21  -6 249.726 75.5901  10
   3  21   7 227.082 80.1411  40
   3  21   8 343.551 81.1668  40
  -3 -21  -8 342.262 60.3128   9
   3  21   9 178.545 75.2699  40
  -3 -21  -9 350.306 56.4614   9
   3  21  10 440.189 74.2241  40
  -3 -21 -10 598.633 58.0086   9
   3  21  11 72.7152 59.8552  40
  -3 -21 -11-10.4422 44.4222   9
   3  21  12 233.384 54.1929  40
  -3 -21 -12 216.524 44.7041   9
   3  21  13 34.7284 44.2420  40
  -3 -21 -13 55.9232 35.4246   9
  -3  21 -13 28.5789 52.4344  21
  -3  21 -14 118.754 45.0230  21
   3 -23 -11 28.6432 34.5445  22
   3 -23 -10 38.8732 41.4350  22
   3 -23  -9 98.4951 41.3627   9
   3 -23  -9 59.3149 48.5031  22
   3 -23  -8 221.826 45.6324   9
   3  23  -8 255.378 61.0758  10
   3 -23  -8 205.627 56.3303  22
   3  23  -7 6.46558 61.3998  10
   3 -23  -7 120.384 44.6289   9
   3 -23  -7 174.545 56.8668  22
   3 -23  -6 24.8211 46.3141   9
   3  23  -6 27.9812 64.3560  10
   3 -23  -6 67.3688 57.8573  22
   3 -23  -5-27.5027 60.2807  22
   3  23  -5-110.113 66.7152  10
   3  23  -5 36.1805 77.4670  27
   3 -23  -4 176.659 64.1478  22
   3  23  -4 205.189 80.5540  27
  -3 -23   3 75.2070 66.4776  22
   3 -23  -3 132.297 66.2669  22
   3  23  -3 106.553 81.1315  27
  -3 -23   2-29.3105 66.2966  22
   3 -23  -2 53.0825 67.4558  22
   3  23  -2 31.4970 78.8988  26
   3  23  -2 84.1045 81.7597  27
  -3 -23   1-78.1705 68.8922  22
   3 -23  -1-107.341 68.3966  22
   3  23  -1 20.8534 80.6635  26
   3  23  -1-46.1345 79.6749  27
  -3 -23   0-9.04261 66.3784  22
   3 -23   0 77.9579 67.6447  22
   3  23   0-67.3051 79.3819  26
   3  23   0 50.0540 81.4594  27
   3 -23   1 359.063 75.8109  22
  -3 -23  -1 287.156 69.4847  22
   3  23   1 343.432 84.1265  27
  -3  23  -1 357.034 84.0810  27
   3  23   1 364.416 84.1324  26
   3 -23   2 31.3147 67.6330  22
  -3 -23  -2 149.010 67.0505  22
  -3  23  -2 155.286 79.3423  27
   3  23   2 110.575 79.8659  26
   3  23   2 139.638 76.4816  27
   3 -23   3 96.7074 66.0022  22
  -3 -23  -3-16.9181 63.7147  22
   3  23   3-1.00737 73.9711  26
   3  23   3-51.8554 75.0612  27
  -3 -23  -4 44.2688 59.9618  22
   3  23   4 177.734 70.6242  26
   3  23   4 30.5282 70.0600  27
  -3 -23  -5 124.868 59.4850  22
   3  23   5 166.586 68.8016  27
   3  23   5 62.9113 66.7865  26
  -3 -23  -6 40.7517 57.1716  22
  -3 -23  -6 53.9637 46.4022   9
   3  23   6 92.0515 64.4913  26
  -3 -23  -7 183.319 45.0706   9
  -3 -23  -7 175.877 56.5847  22
  -3 -23  -8 224.558 44.0887   9
  -3 -23  -8 218.563 52.6442  22
  -3 -23  -9 34.7981 37.0336   9
  -3 -23  -9 59.5178 46.3213  22
  -3 -23 -10 19.5996 41.3662  22
  -3  23 -11-2.85911 42.2894  21
   3 -25  -6 141.505 37.7741  22
   3 -25  -5 63.6931 38.9273  22
   3 -25  -4 50.8555 43.3325  22
   3 -25  -3 16.6459 36.8282   9
   3 -25  -3 89.4227 48.9750  22
   3 -25  -2 307.316 53.2067  22
   3  25  -1-21.3148 59.5991  27
   3 -25  -1 23.8795 50.1764  22
   3  25   0 211.527 62.7801  27
  -3 -25   0 141.086 49.5753  22
   3 -25   0 229.781 54.9678  22
   3  25   1 127.439 61.4114  27
  -3 -25  -1 243.568 54.9577  22
  -3 -25  -2 170.471 49.8486  22
  -3 -25  -3 188.385 49.2907  22
  -3 -25  -4 23.8543 41.0056  22
  -3 -25  -5 133.512 38.1884  22
   4   0 -23 21.7865 58.3037  24
  -4   0  23-4.36554 45.1309  16
   4   0 -22 6349.46 193.495  24
  -4   0  22 6012.57 176.341  16
   4   0 -21 10.3420 74.2964  24
   4   0 -20 8030.73 239.782   8
  -4   0  19-56.5980 63.5506  29
   4   0 -19-33.5365 86.8885   7
   4   0 -19-5.93466 80.0769  24
   4   0 -18 4412.20 158.614   7
  -4   0  18 3819.81 146.538  29
   4   0 -18 4322.81 154.595   8
   4   0 -18 3772.90 159.549  24
   4   0 -17-29.2257 93.7934   7
   4   0 -17-135.644 82.1546  24
  -4   0  17 61.6676 71.1593  29
   4   0 -17-46.6275 68.7042   8
  -4   0  16 5019.82 171.973  29
   4   0 -16 5520.83 178.519   8
   4   0 -16 5437.61 176.627   7
   4   0 -15 26.5970 82.3817   7
   4   0 -15 45.1308 66.9129  18
   4   0 -15-20.0668 67.8006   8
  -4   0  15 38.6722 55.7777  11
   4   0 -14 18565.9 467.426  18
   4   0 -14 19456.9 468.239   8
   4   0 -14 19132.4 457.924   7
   4   0 -13 35.9085 56.6642  18
   4   0 -13-40.4009 74.6731  21
   4   0 -13-55.6121 56.0835   8
   4   0 -12 209.051 55.2820  18
   4   0 -12 232.187 72.4360  21
   4   0 -12 197.622 55.4297   8
   4   0 -11 2.42894 51.2089   8
   4   0 -10 124589. 2815.90  18
   4   0 -10 129637. 2819.12  21
  -4   0  10 126293. 2813.13   6
   4   0 -10 123619. 2816.40   8
  -4   0   9 6.89105 42.2058   6
  -4   0   9 13.2478 58.1736   4
  -4   0   9 35.4240 28.4308   5
   4   0  -9 8.68627 50.8698   1
   4   0  -9 14.0718 49.4755  18
   4   0  -9 8.86970 63.1184  21
  -4   0   8 86979.3 2047.77   6
   4   0  -8 89833.8 2044.30   2
  -4   0   8 91797.7 2043.35   4
   4   0  -8 94412.0 2052.18  21
   4   0  -8 97487.1 2051.74  18
  -4   0   7 20.5110 37.1311   6
  -4   0   7 68.3493 44.8617   4
   4   0  -7 65.4718 38.2180   2
   4   0  -7-12.9135 53.2682  21
  -4   0   6 126118. 2816.28   6
  -4   0   6 130991. 2810.52   4
   4   0  -6 127237. 2810.52   2
   4   0  -6 121352. 2815.30   9
   4   0  -6 123574. 2816.13  21
   4   0  -5 35.2742 29.2163   3
  -4   0   5 45.9801 35.4328   4
   4   0  -5 9.32507 29.1217   2
   4   0  -5-3.33160 31.1716   9
   4   0  -5 14.6265 47.5980  21
  -4   0   4 11764.5 262.661   6
  -4   0   4 11120.4 256.366   4
   4   0  -4 11752.7 260.536   9
  -4   0   3 34.9167 29.9108   6
   4   0  -3 38.3252 22.5306   9
   4   0  -3 9.89909 35.3322  21
  -4   0   2 90616.5 1982.07   5
   4   0  -2 87064.1 1981.62   4
  -4   0   2 94007.6 1987.05   6
   4   0  -2 92923.4 1983.82  21
  -4   0   2 88773.6 1982.55  29
   4   0  -2 86889.0 1983.58   9
  -4   0   1 24.4714 16.6772  38
  -4   0   1-1.37840 15.8653  15
  -4   0   1 3.98481 23.3709  20
  -4   0   1 37.7695 20.9067  19
  -4   0   1-2.46536 17.9666   6
   4   0  -1 22.4801 13.2394   5
  -4   0   1 9.88449 18.9507  31
  -4   0   0 46212.2 1001.06  13
  -4   0   0 47137.1 999.400  16
   4   0   0 42835.3 1001.19   5
  -4   0   0 42921.7 1000.15   6
   4   0   1 19.2235 10.6716   6
  -4   0  -1 8.05426 32.5921  43
  -4   0  -1-7.34547 29.2855  46
  -4   0  -1 12.1602 29.2858  42
  -4   0  -1 6.09874 31.3584  45
  -4   0  -1 8.36298 16.9629  37
  -4   0  -1 2.93088 28.1087  32
  -4   0  -1 23.5393 28.8635  33
  -4   0  -1-8.96251 29.9236  35
  -4   0  -1 8.94836 22.9078  12
  -4   0  -1 3.64622 26.3754  28
  -4   0  -1-6.24120 23.9909  30
  -4   0  -1 26.0576 23.7003  14
  -4   0  -2 98274.2 1985.88  42
  -4   0  -2 89677.6 1984.92  41
  -4   0  -2 93796.0 1985.55  43
  -4   0  -2 90116.6 1984.09  14
  -4   0  -2 91720.0 1984.57  32
  -4   0  -2 94827.6 1984.81  30
  -4   0  -2 86461.1 1981.11   9
   4   0   2 81703.3 1979.83   7
   4   0   3 17.1972 31.7106   7
   4   0   3 41.9240 33.6637   1
  -4   0  -3 6.57055 46.3941  42
  -4   0  -3 14.7301 49.6571  43
  -4   0  -3 0.56772 53.0791  41
  -4   0  -3 47.5027 30.9773  18
  -4   0  -3 16.0371 46.7744  32
  -4   0  -3 20.0375 51.7825  34
  -4   0  -3 13.0467 27.4811   9
  -4   0  -3 18.2840 38.4612  21
  -4   0  -4 174336. 4041.05  41
  -4   0  -4 178328. 4041.30  43
  -4   0  -4 172499. 4039.17  18
   4   0   4 183336. 4030.53   6
   4   0   4 187258. 4036.55   1
  -4   0  -4 197754. 4037.79   7
  -4   0  -4 173078. 4040.80  34
  -4   0  -4 183136. 4039.21   9
  -4   0  -4 174299. 4038.55  21
  -4   0  -5-7.60229 58.6259  41
  -4   0  -5 19.4657 38.5568  18
   4   0   5 16.2174 15.4223   6
   4   0   5 45.5961 33.9164   1
  -4   0  -5 10.7439 48.8796   7
  -4   0  -5-32.9731 58.5366  34
  -4   0  -5 33.0551 47.6268  21
  -4   0  -5 35.1030 34.7848   9
  -4   0  -6 87937.6 1897.00  41
  -4   0  -6 83997.6 1896.45  18
   4   0   6 86277.7 1892.37   2
  -4   0  -6 84493.2 1893.15   7
   4   0   6 84256.3 1885.18   6
  -4   0  -6 86826.1 1897.20  34
  -4   0  -6 83773.8 1895.77  25
  -4   0  -6 83041.7 1895.61  21
  -4   0  -7 44.4073 61.8245  41
  -4   0  -7 13.1306 42.6475  18
   4   0   7 79.4285 36.6869   2
  -4   0  -7 6.59928 58.1666  34
  -4   0  -7 56.8561 54.6897  25
  -4   0  -7 40.5161 53.0806  21
  -4   0  -8 35094.8 804.089  21
  -4   0  -8 36166.0 804.838  18
   4   0   8 33212.7 794.624   3
   4   0   8 36066.5 796.868   2
  -4   0  -8 37498.0 804.556  34
  -4   0  -8 34736.3 800.562  25
  -4   0  -8 35180.1 803.187   8
  -4   0  -9 9.03749 51.3505  18
  -4   0  -9-35.0978 68.8521  34
  -4   0  -9 25.2588 61.5900  25
  -4   0  -9-2.59148 62.5632  21
  -4   0  -9 15.3717 65.9277   7
   4   0   9 22.2098 44.1392   2
   4   0   9 28.1738 46.9509   3
   4   0  10 73957.0 1620.40   2
  -4   0 -10 77726.6 1627.81   7
   4   0  10 71679.5 1618.77   3
  -4   0 -10 66559.1 1627.66  44
  -4   0 -10 70392.0 1624.35  25
  -4   0 -10 74248.1 1631.70   8
  -4   0 -11 20.1196 53.6656   8
  -4   0 -11-27.7905 72.7196   7
   4   0  11-23.3475 50.8307   3
  -4   0 -11-11.3414 72.9131  44
  -4   0 -11-17.8989 60.4339  25
  -4   0 -11 34.9767 54.3019  18
  -4   0 -11-29.3447 66.6204  21
  -4   0 -12 26839.5 604.884   7
  -4   0 -12 26747.2 610.857   8
  -4   0 -12 26808.3 611.480  21
  -4   0 -13 21.6805 75.7514   7
  -4   0 -13 56.6664 56.0045   8
  -4   0 -13-1.06394 73.3221  21
  -4   0 -14 47193.5 1055.47   8
  -4   0 -14 43887.6 1054.51  21
  -4   0 -15 51.6034 68.3952   8
  -4   0 -16 54284.8 1257.55   8
  -4   0 -17 53.9437 73.9910   8
  -4   0 -17 28.7460 78.5072  24
  -4   0 -18 297.302 80.1372   8
  -4   0 -18 212.977 81.2009  24
  -4   0 -19-61.0721 78.8423  24
  -4   0 -20 2906.07 130.918   8
   4   0  21 1.08223 66.8293  29
  -4   0 -21-1.23738 70.3001  24
   4   0  22 396.094 58.4737  29
  -4   0 -22 386.153 69.3131  24
   4   0  23 49.0773 45.1833  29
  -4   0 -23 83.4992 56.1753  24
  -4   2  23-60.9965 43.4289  16
  -4  -2  23 65.2806 44.6835  16
   4   2 -23 1.77660 57.2848  24
   4  -2 -22 1886.21 100.060  24
  -4   2  22 1724.13 81.5004  16
   4  -2 -21 889.438 88.3703  24
   4   2 -21 920.317 90.3011  24
  -4   2  21 942.149 72.6174  16
   4  -2 -20 4953.47 157.539   7
   4  -2 -20 4732.31 162.165   8
  -4   2  19 3007.82 124.610  29
   4  -2 -19 3073.93 139.918  24
   4  -2 -19 3244.19 133.072   7
   4   2 -19 3466.99 141.222   7
   4   2 -19 2894.89 140.474  24
   4  -2 -18 45.3129 85.9371   7
   4   2 -18 22.5002 91.0847   7
   4  -2 -18-30.3049 81.5320  24
  -4   2  18-18.7340 67.4250  29
  -4  -2  18 70.2665 69.4199  29
   4  -2 -18 109.425 72.0854   8
   4   2 -18-6.00527 71.5024   8
   4  -2 -17 825.235 87.2070  18
   4   2 -17 997.261 91.4734   8
   4  -2 -17 813.811 86.8992   8
   4  -2 -17 843.164 96.2190   7
  -4   2  17 704.864 79.0730  29
   4  -2 -17 680.899 91.5047  24
   4   2 -17 929.069 105.568   7
   4  -2 -16 399.498 90.6611   7
   4   2 -16 435.520 96.7529   7
   4  -2 -16 360.892 77.9708  18
   4   2 -16 346.422 103.144  21
   4  -2 -16 322.189 87.0368  24
  -4   2  16 297.217 79.7147  29
   4   2 -16 433.257 79.1397   8
   4  -2 -16 419.396 75.6964   8
   4  -2 -15 1299.01 91.2894  18
   4  -2 -15 1372.59 97.6287  24
   4   2 -15 1526.33 113.270  21
  -4   2  15 1426.00 91.5467  29
   4  -2 -15 1506.14 95.1271   8
   4   2 -15 1692.01 107.389   7
   4   2 -15 1732.27 98.2078   8
   4  -2 -15 1409.05 97.6454   7
   4  -2 -14 10799.8 298.821  18
   4   2 -14 11766.0 310.255  21
   4  -2 -14 10496.4 302.433  24
  -4   2  14 11763.8 301.779  29
  -4  -2  14 11416.6 292.286  11
   4   2 -14 11938.8 298.777   7
   4   2 -14 12111.9 303.806   8
   4  -2 -14 11850.9 301.064   8
   4  -2 -13 778.866 68.3744  18
   4   2 -13 860.769 84.8379  21
  -4   2  13 744.609 60.0090   6
   4   2 -13 776.138 82.3179   7
   4   2 -13 766.901 69.4842   8
  -4  -2  13 677.907 59.4791  11
   4  -2 -13 761.143 67.6449   8
   4   2 -12 56.2009 54.5636  18
   4  -2 -12 34.0731 54.1604  18
   4   2 -12 54.6645 71.2765  21
  -4  -2  12 97.7534 48.4090  11
   4   2 -12 55.6771 56.0103   8
   4   2 -12 90.7057 68.7854   7
  -4   2  12 60.2463 45.3227   6
  -4   2  11 2601.95 94.8859   6
   4   2 -11 2852.82 104.600   8
   4   2 -10 36722.5 845.658  18
   4   2 -10 36373.5 848.255  21
  -4   2  10 38461.7 844.544   6
   4   2 -10 36364.3 845.840   8
   4  -2 -10 36584.6 846.243   9
   4  -2  -9 43737.2 930.625   2
   4   2  -9 40742.8 931.708   1
  -4   2   9 42970.5 934.606   6
   4   2  -9 39081.9 934.501  18
   4   2  -9 38356.5 936.421  21
   4   2  -8 177168. 4015.43  18
   4   2  -8 181868. 4016.66   8
   4  -2  -8 181448. 4016.65   9
   4  -2  -8 187600. 4010.11   2
  -4   2   8 185620. 4015.50   6
  -4  -2   8 186041. 4010.81   4
   4   2  -7 221.735 42.5578  18
   4   2  -7 160.251 42.4626   8
   4  -2  -7 153.232 38.9372   9
  -4  -2   7 132.711 51.6645   4
   4  -2  -7 141.470 41.7218   3
   4   2  -7 107.103 44.1956   1
   4  -2  -7 141.230 38.9520   2
   4   2  -6 78110.6 1691.31  18
   4   2  -6 76943.4 1692.15   8
   4  -2  -6 79697.8 1692.60   9
   4  -2  -6 75636.5 1686.68   2
  -4  -2   6 74082.3 1687.88   4
   4   2  -6 72537.6 1688.10   1
   4  -2  -6 75403.9 1685.75   3
   4   2  -5 152.046 33.9890  18
   4   2  -5 112.171 32.8538   8
   4  -2  -5 175.970 33.1564   9
   4   2  -5 163.578 40.7090  27
  -4   2   5 204.886 41.0667  29
   4  -2  -5 251.582 33.0482   3
   4   2  -4 168680. 3922.85   4
   4   2  -4 173380. 3928.08   6
   4   2  -4 174639. 3924.57  18
   4  -2  -4 180152. 3927.23  24
   4   2  -4 175700. 3924.07  27
   4   2  -4 177218. 3923.84  26
   4   2  -4 170098. 3925.62   8
  -4  -2   4 178115. 3927.66  11
   4   2  -3 190006. 4217.34   6
   4   2  -3 178839. 4209.73   2
   4   2  -3 183683. 4213.01   4
  -4  -2   3 216045. 4216.92  22
  -4   2   3 194622. 4216.64  20
  -4  -2   3 184632. 4213.19  17
   4   2  -3 191679. 4213.13  18
  -4   2   3 215298. 4216.68  29
   4   2  -3 191599. 4213.38  26
   4  -2  -3 197025. 4215.96  24
  -4  -2   3 191095. 4217.03  11
   4   2  -3 186718. 4214.61   8
   4   2  -2 530840. 11627.2   6
  -4  -2   2 542834. 11624.8  22
  -4   2   2 531884. 11626.8  20
  -4  -2   2 500710. 11623.8  17
   4   2  -2 521240. 11621.8  18
   4   2  -2 544618. 11623.1  40
   4  -2  -2 499255. 11624.8  24
  -4  -2   2 530155. 11627.1  11
   4   2  -1 26115.5 584.628  40
  -4   2   1 27651.9 589.034  37
  -4   2   1 27027.1 585.334  40
  -4  -2   1 26136.8 587.146  38
  -4   2   1 27262.6 589.117  36
  -4  -2   1 24728.8 587.541  15
  -4   2   1 25174.7 587.265  16
  -4   2   1 25162.0 587.937  19
  -4  -2   1 26741.5 588.411  11
  -4   2   0 137341. 3125.74  10
  -4   2   0 144616. 3129.72  46
  -4   2   0 145196. 3128.43  37
  -4  -2   0 138509. 3128.63  38
  -4   2   0 142093. 3128.46  36
  -4   2   0 141291. 3126.51  40
  -4  -2   0 143765. 3128.33  39
  -4   2   0 143185. 3128.44  13
  -4  -2   0 141336. 3128.37  31
  -4   2   0 147659. 3125.95  26
   4   2   0 133546. 3124.17  29
  -4   2   0 141880. 3125.50  27
   4  -2   0 141729. 3125.96  23
  -4  -2  -1 52149.9 1335.95   5
   4   2   1 53860.9 1331.50   1
   4   2   1 57584.3 1333.85   2
  -4   2  -1 70215.7 1338.95  46
  -4   2  -1 70773.4 1339.86  45
  -4  -2  -1 69010.5 1339.23  44
  -4  -2  -1 65955.3 1338.61  39
  -4  -2  -1 61063.8 1337.92  31
  -4   2  -1 65532.6 1338.37  35
  -4   2  -1 65624.8 1338.25  33
  -4  -2  -1 59774.1 1337.50  25
  -4   2  -1 59518.3 1335.22  27
  -4   2  -1 56794.5 1336.85  12
  -4   2  -2 488272. 10774.9   8
   4   2   2 453703. 10772.7  10
  -4   2  -2 472474. 10776.4  12
  -4  -2  -2 471984. 10776.5   5
   4   2   2 484306. 10771.9   1
   4   2   2 529497. 10774.6   2
  -4   2  -2 549676. 10779.4  45
  -4  -2  -2 555814. 10779.6  44
  -4  -2  -2 541610. 10779.1  39
   4   2   2 447326. 10769.8  16
  -4   2  -2 510720. 10778.4  30
  -4   2  -2 499594. 10777.8  28
  -4  -2  -2 514705. 10778.0  25
  -4  -2  -2 507373. 10775.3  24
   4  -2   2 502599. 10775.4  22
  -4   2  -3 112129. 2742.96   8
  -4  -2  -3 133398. 2739.16   7
   4   2   3 122537. 2742.10   2
   4   2   3 121219. 2744.90   5
  -4  -2  -3 126301. 2747.41  44
  -4   2  -3 125526. 2747.48  42
  -4  -2  -3 123700. 2746.95  39
  -4   2  -3 118003. 2745.23  14
  -4   2  -3 121441. 2746.17  30
  -4  -2  -3 122483. 2746.13  25
   4  -2   3 121498. 2744.32  22
  -4  -2  -4 45633.3 974.355   9
  -4   2  -4 43948.8 974.262   8
  -4  -2  -4 51394.9 970.519   7
   4   2   4 48474.5 972.792   2
   4  -2   4 44381.4 972.714   1
  -4  -2  -4 49221.3 974.020   1
  -4   2  -4 39301.4 965.340   6
   4   2   4 46492.1 975.408   5
  -4   2  -4 39618.9 976.827  43
  -4   2  -4 41012.9 976.417  42
  -4  -2  -4 41683.4 977.255  44
  -4  -2  -4 41977.1 977.177  39
  -4   2  -4 42507.4 975.335  14
  -4   2  -4 42353.4 976.088  30
  -4   2  -4 40452.8 976.306  32
  -4  -2  -4 43405.6 976.168  25
  -4  -2  -4 44527.3 974.293  18
  -4  -2  -5 21029.0 442.697   9
  -4  -2  -5 22767.8 439.125   7
  -4   2  -5 20912.3 443.266   8
   4   2   5 26179.6 442.526   2
   4  -2   5 22658.6 441.204   1
   4   2   5 23044.9 444.331   5
  -4  -2  -5 25567.1 444.910   1
   4   2   5 24095.6 441.162   3
  -4   2  -5 19266.2 443.743  14
  -4   2  -5 15481.4 442.514  32
  -4  -2  -5 17843.1 443.467  25
  -4  -2  -5 20835.4 444.248  18
  -4  -2  -5 18473.9 443.524  21
  -4   2  -6 64612.9 1466.82   8
  -4  -2  -6 65106.8 1466.26   9
  -4  -2  -6 62669.5 1460.89   7
   4  -2   6 64240.1 1455.02  11
   4   2   6 63733.2 1465.00   5
  -4  -2  -6 67907.7 1465.91   1
   4   2   6 66314.0 1462.59   3
   4   2   6 67934.2 1462.42   2
   4  -2   6 63201.4 1462.05   1
  -4  -2  -6 66809.4 1468.90  44
  -4   2  -6 65491.5 1468.43  41
  -4   2  -6 67916.7 1469.12  43
  -4  -2  -6 64780.5 1468.42  39
  -4   2  -6 69683.2 1468.32  32
  -4  -2  -6 65959.8 1466.57  25
  -4  -2  -6 67695.5 1467.53  18
  -4  -2  -6 65042.1 1467.75  21
  -4  -2  -7 13278.4 311.445   9
   4  -2   7 13194.3 297.065  11
  -4   2  -7 13523.2 312.324   8
  -4  -2  -7 12703.7 306.339   7
   4   2   7 12961.8 308.360   5
  -4  -2  -7 13697.6 311.368   1
   4  -2   7 13378.0 305.991   1
   4   2   7 13450.1 304.385   2
   4   2   7 13368.4 305.151   3
  -4   2  -7 13633.3 315.684  43
  -4   2  -7 12649.0 313.894  41
  -4  -2  -7 11936.6 313.903  44
  -4  -2  -7 12161.2 314.180  39
  -4  -2  -7 13348.8 311.429  18
  -4   2  -7 12616.1 314.126  34
  -4  -2  -7 13024.9 311.055  25
  -4  -2  -7 13115.6 313.834  21
  -4  -2  -8 21037.4 474.898   9
  -4   2  -8 20793.5 475.484   8
   4  -2   8 19721.8 458.877  11
   4  -2   8 22486.3 469.485   2
  -4   2  -8 22258.1 476.946   7
   4   2   8 21521.2 466.864   3
   4   2   8 20627.4 470.815   5
  -4  -2  -8 23429.4 476.584   1
   4   2   8 22797.4 468.125   2
  -4   2  -8 18367.1 473.204  41
  -4  -2  -8 17349.3 472.921  44
  -4  -2  -8 17449.4 473.069  39
  -4  -2  -8 20075.4 474.228  18
  -4   2  -8 18209.6 474.374  34
  -4  -2  -8 20133.1 472.733  25
  -4  -2  -8 19758.7 476.724  21
   4  -2   9 3887.34 122.831   2
   4   2   9 3683.96 122.835   3
  -4  -2  -9 3476.10 131.164   1
  -4   2  -9 4627.14 141.948   7
  -4  -2  -9 5765.24 145.410  44
  -4   2  -9 5741.60 138.227  41
  -4  -2  -9 5262.97 142.787  39
  -4  -2  -9 4352.92 132.070  18
  -4   2  -9 5730.59 143.968  34
  -4   2  -9 4843.59 141.280  21
  -4  -2  -9 4611.87 140.587  21
  -4  -2  -9 4222.65 132.170   7
   4   2  10 48193.5 1080.75   3
   4  -2  10 45978.8 1079.60   3
  -4   2 -10 50662.1 1091.62   7
   4  -2  10 46824.1 1080.70   2
  -4  -2 -10 52465.1 1087.15   7
  -4  -2 -10 46509.4 1087.60  44
  -4  -2 -10 45781.4 1088.15  39
  -4   2 -10 48632.2 1089.87  34
  -4   2 -10 46482.9 1087.27  25
  -4  -2 -10 48287.4 1092.69   9
  -4   2 -10 50045.8 1094.66   8
  -4   2 -11 8786.51 228.641   8
   4   2  11 8642.72 213.252   3
   4  -2  11 8368.72 212.446   3
  -4   2 -11 8896.16 228.836   7
   4  -2  11 8243.10 212.045   2
  -4  -2 -11 9123.35 222.073   7
  -4  -2 -11 8176.37 222.777  44
  -4  -2 -11 8341.82 223.572  39
  -4   2 -11 8857.41 226.491  34
  -4   2 -11 8041.91 219.250  25
  -4  -2 -11 8518.96 225.990  18
  -4   2 -11 8263.34 228.051  21
  -4  -2 -12 7481.14 224.307  18
  -4   2 -12 7659.60 229.769  21
  -4  -2 -12 9056.41 223.781   7
  -4   2 -12 9043.38 230.462   7
   4  -2  12 8045.24 210.575   3
   4   2  12 8589.70 213.133   3
  -4  -2 -12 8581.70 225.829   8
  -4   2 -12 8868.32 231.762   8
  -4  -2 -13 7762.17 226.204  18
  -4   2 -13 7677.57 228.626  21
   4  -2  13 7972.32 209.135   3
  -4  -2 -13 8662.22 222.135   7
  -4   2 -13 8408.78 228.393   8
  -4  -2 -13 8375.05 225.817   8
  -4  -2 -14 11568.6 306.912  18
  -4  -2 -14 11770.8 299.804   7
  -4  -2 -14 11968.1 309.063   8
  -4   2 -14 11583.5 307.559   8
  -4  -2 -14 11025.0 305.850  24
  -4   2 -14 11861.1 312.285  21
  -4   2 -15 4540.43 159.275   8
  -4  -2 -15 4463.90 156.958   8
  -4  -2 -15 4178.99 158.457  24
  -4   2 -15 4627.26 167.244  21
  -4  -2 -16 35887.3 815.076   8
  -4   2 -16 35599.4 818.570   8
  -4   2 -16 33584.4 815.449  21
  -4   2 -17 6327.53 199.840   8
  -4  -2 -17 6321.89 197.093   8
  -4  -2 -18 176.680 79.6664  24
  -4   2 -18 320.516 76.6392   8
  -4  -2 -18 258.931 73.4085   8
   4   2  18 196.617 78.6514  29
  -4   2 -19-19.1596 75.0694  24
  -4  -2 -19 20.1833 74.9108  24
   4   2  19-19.7593 72.7528  29
  -4  -2 -20 5102.36 173.790   8
  -4  -2 -21-6.13445 68.8356  24
  -4   2 -21 40.7244 69.5544  24
  -4  -2 -21-45.9353 65.3293   8
   4  -2  21 1.03100 62.8598  29
   4   2  21 52.8721 59.0699  29
   4  -2  22 615.278 64.1047  29
   4   2  22 781.137 68.5637  29
  -4   2 -22 582.813 74.4717  24
  -4  -2 -22 758.749 76.7803  24
   4   2  23 246.481 49.0280  29
  -4   2 -23 254.522 57.9806  24
  -4   2 -24 185.335 46.4741  24
   4   4 -24 279.653 46.5582  24
   4   4 -23 67.5243 54.5055  24
  -4   4  22 548.512 54.7153  16
   4   4 -22 524.067 72.8872  24
  -4   4  21 92.8172 55.2522  16
   4   4 -21 91.5609 72.4380  24
   4  -4 -21 88.8089 62.1737   8
  -4   4  20 71.0201 60.6239  29
  -4   4  20 15.1164 58.8282  16
   4  -4 -20 29.6966 64.1494   8
   4  -4 -19 2045.38 117.292  24
  -4   4  19 2046.16 104.514  29
   4  -4 -19 2359.59 109.464   7
  -4   4  18 1033.27 83.2315  16
   4  -4 -18 1325.69 96.0904  18
   4  -4 -18 1366.32 90.8794   8
  -4   4  18 1083.31 84.9721  29
   4  -4 -18 1079.28 98.6251  24
   4  -4 -18 1165.41 97.5379   7
   4  -4 -17 92.9194 74.9628  18
   4   4 -17 83.0108 98.1944  21
   4  -4 -17 29.8066 79.3300  24
  -4   4  17 13.7073 68.2898  29
   4  -4 -17 76.0602 72.6768   8
   4  -4 -16 218.296 81.6438   7
   4   4 -16 191.815 99.0170   7
   4  -4 -16 249.939 71.8833  18
   4  -4 -16 224.038 82.5836  24
   4   4 -16 140.154 98.4227  21
  -4   4  16 274.286 73.1414  29
   4   4 -16 174.539 80.3594   8
   4  -4 -16 208.846 72.5371   8
  -4   4  15 808.746 68.6596   6
   4   4 -15 811.210 97.7354   7
   4  -4 -15 675.185 78.9858  18
   4   4 -15 649.493 99.8872  21
   4  -4 -15 572.088 84.4031  24
  -4   4  15 605.030 75.4347  29
   4   4 -15 639.962 84.6278   8
   4  -4 -15 777.608 76.4280   8
   4   4 -14 7274.50 211.939   7
  -4   4  14 7458.18 200.482   6
   4   4 -14 6771.25 216.973  21
   4  -4 -14 7092.06 208.008  18
   4  -4 -14 6930.16 212.736  24
  -4   4  14 7572.26 210.877  29
   4   4 -14 6853.86 212.553   8
   4   4 -13 196.681 79.5807   7
  -4   4  13 239.379 51.7953   6
  -4   4  13 232.816 62.2611  37
   4  -4 -13 252.918 65.9864  18
  -4   4  13 297.159 64.9424  29
  -4  -4  13 246.152 52.2501  11
   4  -4 -13 182.082 55.4182   9
   4   4 -13 254.199 64.3139   8
   4   4 -13 174.371 79.4140  21
   4  -4 -13 153.639 67.3289  24
  -4   4  12 7006.67 181.734   6
  -4   4  12 7144.85 189.584  29
   4  -4 -12 6261.99 188.130  24
   4  -4 -12 6475.42 184.459   9
  -4  -4  12 6040.65 176.147  11
   4   4 -12 6266.78 187.672   8
   4   4 -12 6663.60 187.068   7
   4   4 -12 6346.02 192.864  21
   4  -4 -11 661.038 55.9876   9
  -4  -4  11 582.991 53.1679  11
   4   4 -11 640.924 76.0006   7
   4   4 -11 577.701 59.5830   8
  -4   4  11 682.000 55.4685   6
  -4   4  11 478.528 65.5555  29
   4  -4 -11 470.970 66.2617  24
   4   4 -10 6217.20 168.497   7
   4   4 -10 5908.83 166.016   8
   4   4  -9 538.518 72.2832   7
  -4  -4   9 616.025 53.6898  11
   4   4  -9 398.412 62.1472   1
  -4   4   9 1280.95 70.4061  29
   4  -4  -9 1083.14 70.5277  24
   4   4  -8 54969.8 1249.74   7
  -4  -4   8 53192.3 1250.51  11
   4   4  -8 53240.0 1253.40   8
   4   4  -8 53325.4 1248.29   1
   4  -4  -8 57782.3 1247.23   2
   4  -4  -8 55420.6 1255.39  24
  -4  -4   7 5415.31 140.742  11
   4  -4  -7 5327.37 141.270   9
   4   4  -7 5530.62 143.372   8
  -4   4   7 5530.00 144.849  29
   4  -4  -7 5133.34 145.646  24
   4   4  -7 5088.55 143.216  27
   4  -4  -7 5192.18 136.267   3
   4   4  -7 5397.08 140.438   1
   4  -4  -7 5300.49 136.627   2
   4   4  -6 50398.2 1144.72   8
  -4  -4   6 51001.1 1144.40  11
   4   4  -6 52736.6 1143.35  26
   4  -4  -6 53430.4 1148.00  24
  -4   4   6 53407.6 1145.50  29
   4   4  -6 52405.1 1143.57  27
   4  -4  -6 48282.3 1138.54   3
   4   4  -6 47755.5 1139.73   1
  -4   4   6 52166.5 1145.77  37
   4  -4  -5 163213. 3714.99   3
   4   4  -5 172171. 3716.53   1
   4   4  -5 168210. 3717.16   4
  -4   4   5 163719. 3721.22  37
  -4  -4   5 172225. 3722.79  22
   4  -4  -5 170014. 3722.51  24
   4   4  -5 165937. 3718.78  26
  -4   4   5 170981. 3721.39  29
   4   4  -5 161549. 3718.50  27
  -4  -4   5 168273. 3721.27  11
   4   4  -4 29581.5 710.535   1
   4   4  -4 31426.8 713.227   4
  -4   4   4 34098.2 719.022  37
  -4  -4   4 33158.8 717.475  22
  -4   4   4 32713.6 716.271  20
  -4   4   4 32135.5 717.244  16
  -4  -4   4 30291.6 714.183  17
   4  -4  -4 33693.2 718.283  24
  -4   4   4 33113.9 716.896  29
   4   4  -4 30312.5 713.848  26
  -4  -4   4 31764.8 716.854  11
  -4   4   3 12510.2 267.958  16
  -4  -4   3 11519.5 265.906  17
  -4   4   3 10749.8 267.860  36
   4   4  -3 9491.76 262.578  40
  -4   4   3 10633.2 267.596  37
  -4  -4   3 11565.8 265.929  22
  -4   4   3 12949.7 269.512  20
   4   4  -3 12793.6 264.545   4
   4   4  -2 88946.6 1969.75   7
  -4   4   2 89353.7 1974.81  37
  -4   4   2 89759.1 1972.98  40
   4   4  -2 91206.4 1972.52  40
  -4   4   2 90669.4 1975.30  36
  -4   4   2 88399.5 1974.70  16
  -4  -4   2 82486.0 1972.80  17
  -4   4   1 37394.8 814.185  36
   4   4  -1 39449.3 812.148  40
  -4   4   1 39677.8 812.993  40
  -4   4   1 33700.3 812.903  13
  -4  -4   1 34932.6 812.754  15
   4  -4  -1 36654.1 809.587  17
  -4   4   1 34650.0 812.203  10
   4   4  -1 34453.6 807.386   7
  -4  -4   1 37623.0 812.020  23
  -4   4   1 35540.9 813.189  19
  -4   4   0 3328.31 113.499  46
  -4   4   0 3821.78 103.214  40
  -4  -4   0 2940.12 103.434  38
  -4   4   0 4938.96 108.853  13
  -4  -4   0 3839.12 104.569  15
  -4   4   0 3857.91 111.939  33
   4  -4   0 4444.00 102.405  23
  -4  -4   0 3423.16 99.6085  23
  -4   4   0 4618.82 108.152  19
  -4   4   0 4795.73 104.446  10
   4  -4   1 33356.3 748.924   4
   4   4   1 33659.6 748.157   3
  -4   4  -1 32611.9 752.937  40
  -4  -4  -1 33767.7 753.912  38
  -4   4  -1 33413.7 755.424  46
  -4   4  -1 32479.0 754.688  35
  -4   4  -1 32823.7 754.559  33
  -4   4  -1 32669.9 751.623  26
   4   4   1 32679.7 749.668  29
  -4   4  -1 33413.1 753.837  12
  -4  -4  -2 144461. 3324.49   5
   4   4   2 149140. 3321.18   3
   4  -4   2 147933. 3322.14   4
  -4   4  -2 143665. 3327.03  45
  -4  -4  -2 143737. 3325.99  38
  -4   4  -2 140678. 3325.43  35
  -4  -4  -2 146420. 3325.52  31
  -4   4  -2 144969. 3324.90  26
  -4   4  -2 143691. 3326.26  28
  -4   4  -2 141697. 3324.34  27
   4   4   2 156810. 3324.65  29
  -4   4  -2 143114. 3325.48  12
   4   4   3 16447.5 377.749  10
  -4  -4  -3 16461.2 374.512   1
   4   4   3 15755.9 375.929   3
  -4  -4  -3 15161.6 378.717   5
   4  -4   3 13700.8 375.821   4
  -4   4  -3 19320.2 385.761  45
   4   4   3 17143.0 373.090  16
  -4  -4  -3 17798.0 382.414  31
  -4   4  -3 18044.7 383.506  30
  -4   4  -3 16289.5 381.109  26
  -4   4  -3 17362.2 382.790  28
  -4  -4  -3 18207.4 381.323  24
  -4   4  -3 16636.0 381.599  27
   4  -4   3 16321.4 380.164  22
   4   4   4 364236. 8512.08  10
  -4  -4  -4 398983. 8511.47   1
  -4  -4  -4 370791. 8514.58   5
   4   4   4 391970. 8511.53   3
   4  -4   4 358477. 8511.59   4
  -4   4  -4 414319. 8519.04  42
  -4  -4  -4 400727. 8516.53  39
  -4   4  -4 376024. 8515.70  14
   4   4   4 370587. 8508.65  16
  -4  -4  -4 379208. 8515.51  31
  -4   4  -4 412754. 8517.68  30
  -4   4  -4 379659. 8516.20  27
  -4  -4  -4 400110. 8516.77  24
   4  -4   4 392905. 8516.68  22
  -4   4  -5 40321.0 752.286   8
  -4  -4  -5 44279.5 747.736   1
   4   4   5 43361.0 746.030   3
   4  -4   5 42801.8 748.144   1
   4  -4   5 39361.6 747.371   4
  -4   4  -5 27270.6 747.913  42
   4   4   5 28016.2 734.866  36
  -4  -4  -5 28904.3 747.139  39
  -4   4  -5 35002.3 750.277  14
  -4   4  -5 29498.5 747.944  30
  -4   4  -5 29549.8 747.485  32
  -4  -4  -5 29660.9 746.504  31
  -4  -4  -5 33080.2 749.144  24
   4  -4   5 33157.7 749.128  22
   4   4   6 26281.7 545.546   3
   4  -4   6 23614.9 545.955   1
  -4  -4  -6 28625.5 550.551   1
   4  -4   6 23300.1 547.694   4
  -4   4  -6 21322.8 538.896   6
  -4   4  -6 23323.4 552.848  43
  -4   4  -6 23792.1 552.697  42
  -4  -4  -6 24404.5 551.496  39
  -4   4  -6 23148.1 551.064  14
  -4   4  -6 23690.4 551.390  32
  -4  -4  -6 23834.2 550.253  31
  -4  -4  -6 25076.2 552.611  24
  -4  -4  -6 25772.3 551.161   9
  -4   4  -6 24427.9 551.839   8
  -4  -4  -6 23670.5 541.026   7
  -4  -4  -7 15045.5 289.463   1
   4   4   7 13832.3 281.784   3
   4  -4   7 13151.3 283.458   1
  -4   4  -7 9346.83 286.629  43
  -4  -4  -7 9923.78 286.480  39
  -4   4  -7 11824.4 289.257  14
  -4  -4  -7 10024.8 284.616  31
  -4   4  -7 10386.9 287.956  32
  -4  -4  -7 12639.8 287.092   9
  -4   4  -7 12855.9 290.744   8
  -4  -4  -7 12345.3 278.829   7
  -4  -4  -7 11447.7 289.497  24
   4   4   8 536.432 48.6705   3
   4  -4   8 491.392 51.6589   1
  -4  -4  -8 582.253 61.9121   1
  -4  -4  -8 401.225 70.8588  39
  -4   4  -8 494.036 71.0864  41
  -4   4  -8 379.025 65.5008  43
  -4   4  -8 388.774 63.6814  32
  -4  -4  -8 524.745 58.6776   7
  -4  -4  -8 387.722 57.5748  24
  -4  -4  -8 490.028 52.7788  18
   4  -4   9 3645.21 100.568   2
   4   4   9 3533.82 98.1593   3
  -4   4  -9 2653.63 109.229  43
  -4   4  -9 2729.49 111.495  41
  -4  -4  -9 2572.66 109.878  39
  -4   4  -9 3593.09 110.082   8
  -4  -4  -9 3265.25 103.651   9
  -4  -4  -9 2818.33 109.107  24
  -4   4 -10 3803.41 127.500  41
  -4  -4 -10 3851.62 123.538  39
  -4  -4 -10 3599.62 119.383  31
  -4   4 -10 3978.15 129.250  34
   4  -4  10 3472.51 110.566   2
  -4  -4 -10 4053.33 117.603   7
  -4  -4 -10 3975.47 120.925   9
  -4   4 -10 3963.55 123.782   8
  -4  -4 -10 3870.15 121.448  18
  -4   4 -11 666.722 71.2330  41
  -4  -4 -11 613.579 60.1331  18
  -4  -4 -11 651.230 67.8258  24
  -4  -4 -11 581.392 62.5644  31
  -4   4 -11 592.591 73.4983  34
   4  -4  11 349.208 55.2046   2
   4  -4  11 368.560 54.7453   3
  -4  -4 -11 558.031 66.7764   7
  -4  -4 -11 493.142 55.0677   9
  -4   4 -11 542.096 62.1848   8
  -4   4 -12 3414.90 127.766  21
  -4  -4 -12 3234.47 114.492  18
   4  -4  12 2843.97 103.621   3
  -4  -4 -12 3513.20 123.298  24
  -4   4 -12 3331.37 122.497   8
  -4  -4 -12 3041.79 113.608   9
  -4   4 -13 5709.46 187.414  21
  -4  -4 -13 5852.98 179.784  18
   4  -4  13 6194.77 165.163   3
  -4  -4 -13 5628.99 181.281  24
  -4   4 -14 1386.92 104.646  21
  -4  -4 -14 1339.68 93.4196  24
  -4   4 -14 1431.35 95.5845   8
  -4  -4 -14 1334.98 87.9303   8
  -4  -4 -14 1402.34 86.9888  18
  -4   4 -15 4573.52 168.902  21
  -4  -4 -15 4263.83 157.806  24
  -4   4 -15 4684.60 163.009   8
  -4  -4 -15 4117.28 152.184   8
  -4  -4 -15 4167.00 155.268  18
  -4   4 -16 10103.0 298.778  21
  -4  -4 -16 11409.8 293.932   8
  -4   4 -16 10988.5 300.734   8
  -4  -4 -16 9583.78 289.563  24
   4   4  16 10628.6 295.479  29
  -4   4 -17 1616.38 121.606  21
  -4  -4 -17 1512.87 97.9893   8
   4   4  17 1496.71 103.986  29
  -4  -4 -17 1269.64 103.618  24
  -4  -4 -18 48.4990 76.8279  24
  -4  -4 -18 111.662 71.2269   8
   4   4  18 149.426 79.6871  29
  -4  -4 -19 2183.11 108.305   8
   4   4  19 1878.98 102.769  29
  -4  -4 -19 1905.87 113.023  24
  -4  -4 -20 947.991 80.2088   8
  -4  -4 -20 902.201 85.5157  24
   4   4  20 745.649 74.4977  29
  -4   4 -21-25.5245 67.4275  24
  -4  -4 -21 31.8829 60.6217   8
   4   4  21 20.1697 59.3466  29
  -4   4 -22 291.149 67.1511  24
  -4  -4 -22 661.427 66.7505   8
   4   4  22 551.118 59.0653  29
   4  -4  22 272.289 57.6703  29
  -4   4 -23 46.7965 51.8694  24
  -4   4 -24 51.4623 39.0220  24
   4   6 -23 69.8875 51.0156  24
   4  -6 -23 130.369 46.1289   8
   4   6 -22 464.521 69.1656  24
   4  -6 -22 988.953 69.3787   8
   4   6 -21 223.592 72.2464  24
  -4   6  21 339.663 54.0050  16
   4  -6 -20 737.551 76.4258   8
  -4   6  20 544.528 64.8488  16
   4  -6 -19 1372.17 89.8953   8
  -4   6  19 1231.51 81.9818  16
  -4   6  18 848.638 82.7590  29
   4   6 -18 661.003 107.279  21
   4  -6 -18 773.055 84.9915  18
  -4   6  18 782.087 77.2990  16
   4   6 -17 449.938 105.646  21
  -4   6  17 532.207 73.2871  16
   4  -6 -17 546.742 81.7599  18
   4  -6 -17 505.544 88.1191  24
  -4   6  17 620.793 78.3375  29
   4  -6 -17 621.928 81.2885   8
   4   6 -16 2700.74 146.016  21
  -4   6  16 2952.47 122.866  16
   4  -6 -16 2926.23 128.795  18
  -4   6  16 2770.05 125.235  29
   4  -6 -16 2822.51 132.390  24
   4  -6 -16 3223.26 129.864   8
   4  -6 -16 3061.58 121.043   7
   4  -6 -15 3503.50 138.321  18
  -4   6  15 3656.27 135.450  16
   4   6 -15 3692.14 151.867   7
  -4   6  15 3636.99 128.541   6
   4  -6 -15 3600.25 145.523  24
  -4   6  15 3742.56 138.903  29
   4   6 -15 3272.25 154.549  21
   4   6 -14 124.487 90.0228  21
   4  -6 -14 167.395 76.1863  24
   4  -6 -14 176.610 73.6882  18
  -4   6  14 170.742 65.7767  16
   4   6 -14 88.9768 91.6925   7
  -4   6  14 73.9141 56.9343   6
  -4   6  14 243.171 76.0818  29
   4  -6 -14 131.688 60.6670   9
   4   6 -13 157.252 82.4114  21
   4  -6 -13 143.961 69.0841  24
  -4   6  13 126.895 54.1422   6
   4   6 -13 140.374 86.4810   7
  -4   6  13 279.652 70.0426  29
   4  -6 -13 89.2623 55.5509   9
  -4   6  13 140.628 60.4228  16
  -4   6  12 3393.92 115.561   6
   4   6 -12 3378.18 129.796   7
   4  -6 -12 3424.41 126.827  24
  -4   6  12 3438.49 123.418  29
   4  -6 -12 3515.61 120.727   9
  -4   6  12 3438.90 120.475  16
   4   6 -11 482.423 80.3762   7
  -4   6  11 511.584 61.2645  16
   4  -6 -11 482.832 67.9295  24
  -4   6  11 533.126 63.2767  29
   4  -6 -11 462.976 55.0620   9
  -4   6  10 1965.92 84.6228  37
   4   6 -10 1756.56 95.4733   7
  -4   6  10 1795.95 82.3938  16
  -4   6  10 1819.02 84.6816  29
   4  -6 -10 1990.98 89.8125  24
   4  -6 -10 1632.47 77.5737   9
  -4   6   9 30659.4 688.634  16
   4   6  -9 29352.9 687.755  27
   4  -6  -9 30321.6 688.264   9
  -4   6   8 1010.89 68.3853  36
  -4   6   8 963.566 67.8485  37
   4   6  -8 1063.72 77.9183   7
  -4   6   8 1102.16 68.7390  29
   4  -6  -8 1101.68 71.5631  24
   4   6  -8 925.797 69.7398  27
   4  -6  -8 1121.69 61.2039   9
  -4   6   7 322.186 59.2648  37
  -4   6   7 350.856 58.7982  36
   4   6  -7 70.9389 63.5387   7
  -4   6   7 210.786 51.0876  16
   4   6  -7 180.301 55.8153  26
   4   6  -7 185.652 57.2925  27
  -4   6   7 249.730 50.9414  29
   4  -6  -7 281.681 55.3145  24
  -4   6   6 12998.3 333.193  37
  -4   6   6 13748.6 334.193  36
   4  -6  -6 14502.1 321.630   5
   4   6  -6 14867.5 333.276   7
  -4  -6   6 13686.8 332.847  17
  -4   6   6 14407.9 335.369  16
  -4   6   6 13899.9 334.469  29
   4   6  -6 13889.2 333.039  26
   4  -6  -6 14711.9 338.460  24
   4   6  -6 13487.6 332.617  27
  -4  -6   6 14057.2 336.265  22
  -4   6   5 55.0286 52.4425  36
  -4   6   5 27.2207 50.2531  37
   4  -6  -5 218.179 43.0768   3
   4   6  -5 136.433 42.6978   4
  -4  -6   5 74.0026 48.5137  17
  -4   6   5 133.557 45.7747  16
   4   6  -5 78.5775 27.8582  14
   4   6  -5 70.8629 47.1740  26
  -4  -6   5 63.8864 44.1774  22
  -4   6   4 13304.5 326.181  16
  -4  -6   4 13551.9 325.606  17
  -4  -6   4 14307.2 326.560  22
  -4   6   4 13412.3 323.603  20
  -4   6   4 12706.7 325.224  36
   4   6  -4 14817.1 323.193   7
   4   6  -4 14658.0 322.451   4
  -4  -6   3 10080.0 211.040  17
  -4   6   3 11206.4 212.257  16
  -4   6   3 11502.9 210.815  20
   4   6  -3 10097.6 204.706   7
   4   6  -3 9355.01 204.367   4
  -4   6   3 11766.8 212.674  36
   4   6  -3 11105.7 209.889  40
  -4  -6   2 2375.15 81.5042  17
  -4   6   2 2551.32 79.1476  13
  -4   6   2 2927.65 67.8936   4
  -4  -6   2 2039.28 60.9703   3
  -4  -6   2 2163.03 55.9997   2
  -4   6   2 2595.11 78.4987  10
   4   6  -2 1850.74 72.3818  40
  -4   6   2 2272.58 74.8540  40
  -4  -6   1 20009.5 519.219   3
  -4   6   1 25808.1 521.931   4
  -4  -6   1 18593.4 516.968   2
  -4   6   1 25870.8 531.003  46
  -4   6   1 26617.2 529.977  40
   4   6  -1 25993.1 528.918  40
   4  -6  -1 26189.9 526.336  17
  -4  -6   1 22815.7 526.434  15
  -4   6   1 24424.5 527.754  13
  -4   6   1 25661.0 529.356  10
   4  -6  -1 25301.8 529.272  23
  -4  -6   1 24198.5 528.055  23
  -4   6   1 25380.7 528.070  19
  -4  -6   0 30851.5 661.118   3
  -4   6   0 32599.2 661.925   4
  -4  -6   0 29484.3 659.313   2
  -4   6   0 25588.0 667.120  46
  -4   6   0 26595.4 665.979  40
   4   6   0 29013.8 666.221  40
   4  -6   0 30703.8 664.463  17
  -4   6   0 29578.3 665.664  13
  -4  -6   0 31072.9 666.908  15
  -4   6   0 27065.5 666.775  33
  -4   6   0 27093.3 666.971  35
  -4  -6   0 31217.5 667.335  23
  -4   6   0 29303.3 665.839  19
   4  -6   0 28291.8 666.249  23
  -4   6   0 30444.0 666.336  10
   4  -6   1 60176.3 1323.33  23
  -4   6  -1 65521.0 1325.91  40
  -4  -6  -1 63577.9 1322.81  38
  -4  -6  -1 59091.0 1322.55  15
  -4   6  -1 62538.0 1323.90  33
  -4   6  -1 64530.0 1324.49  35
  -4   6  -1 57894.8 1322.23  12
  -4  -6  -1 51868.6 1316.11   2
  -4  -6  -1 56587.1 1318.06   3
  -4  -6  -2 25106.9 538.965   2
  -4   6  -2 27055.4 547.862  45
  -4  -6  -2 27088.4 544.927  38
  -4   6  -2 25185.8 544.862  35
   4   6   2 27485.3 542.075  29
  -4   6  -2 25420.9 543.126  26
  -4   6  -2 23984.5 542.967  12
   4   6   3 54105.2 1202.02  10
  -4   6  -3 55958.4 1203.13  12
  -4  -6  -3 54082.7 1201.37   5
   4  -6   3 55005.0 1198.69   4
  -4  -6  -3 53180.2 1194.25   1
  -4   6  -3 50673.9 1204.24  45
  -4  -6  -3 48740.7 1201.60  38
   4   6   3 52951.4 1190.72  13
   4   6   3 53689.6 1201.42  29
  -4   6  -3 52803.6 1203.24  28
  -4   6  -3 52452.0 1202.92  26
  -4   6  -3 51884.9 1202.49  27
   4  -6   3 52456.8 1203.83  22
   4  -6   4 39507.6 899.845   4
  -4  -6  -4 40590.4 902.606   5
  -4  -6  -4 41309.5 896.124   1
   4  -6   4 37425.9 904.232  22
  -4  -6  -4 37087.5 902.211  38
  -4   6  -4 38620.6 903.914  30
  -4   6  -4 38344.8 903.376  28
  -4   6  -4 37757.3 903.771  26
  -4   6  -4 38652.7 904.037  27
   4   6   4 40670.5 902.844  29
   4   6   4 41469.6 902.495  10
   4  -6   5 319.706 45.1356   1
  -4  -6  -5 276.560 42.4721   1
  -4  -6  -5 232.331 44.0011   5
  -4  -6  -5 344.126 55.9768   2
  -4   6  -5 64.3964 58.1035  42
  -4  -6  -5 46.8755 46.8078  38
   4   6   5 117.994 32.3970  16
  -4   6  -5 209.195 50.6793  14
  -4  -6  -5 66.8163 48.6609  31
  -4   6  -5 59.8178 50.4382  30
  -4   6  -5 88.5184 55.0521  27
   4   6   5 132.151 46.7854  29
   4  -6   5 164.051 45.5630  22
  -4   6  -6 5877.89 175.361  42
   4   6   6 6947.04 164.588  16
  -4   6  -6 6525.20 175.162  14
  -4  -6  -6 6936.63 170.740   5
  -4  -6  -6 7780.53 170.175   1
   4  -6   6 6992.27 170.428   1
  -4   6  -6 5702.42 173.861  30
  -4   6  -6 6000.66 175.379  32
  -4  -6  -6 6287.10 171.522  31
  -4   6  -6 6325.47 178.198  27
   4   6   6 7681.61 179.584  29
  -4  -6  -6 6836.77 176.777  24
   4  -6   6 6556.10 176.083  22
   4   6   7 1969.65 67.7088  16
  -4   6  -7 2132.07 84.1795  14
  -4  -6  -7 2531.25 81.5249   1
   4  -6   7 2265.90 77.7334   1
  -4  -6  -7 1866.87 79.6108  31
  -4   6  -7 1748.51 83.9678  32
   4   6   7 2184.01 86.9363  29
  -4  -6  -7 1976.68 84.4700  24
  -4   6  -7 1645.62 88.8246  43
  -4   6  -7 1638.15 83.3347  42
  -4  -6  -8 110.456 46.6089   9
  -4   6  -8-44.8945 62.6535  43
   4   6   8 139.952 38.2083  16
  -4  -6  -8 193.202 58.4803   1
   4  -6   8 106.102 52.8250   1
  -4  -6  -8 96.9002 54.4599  31
  -4   6  -8 36.1837 58.7095  32
   4   6   8 96.0316 60.0518  29
  -4  -6  -8 84.9340 55.5547  24
   4   6   9 6635.11 167.515  16
  -4  -6  -9 6675.24 173.514  31
  -4   6  -9 6326.53 176.868  32
  -4   6  -9 6160.35 179.678  41
  -4   6  -9 6106.93 178.635  43
  -4  -6  -9 7008.86 177.562   9
  -4  -6 -10 153.449 48.0377   9
   4  -6  10 176.755 52.5260   2
  -4   6 -10 105.467 64.0825  43
  -4   6 -10 116.549 64.8960  41
  -4  -6 -10 124.141 53.0993  31
  -4  -6 -10 172.646 54.3389  18
   4   6  10 184.416 64.2930  29
  -4  -6 -10 135.812 59.7892  24
  -4  -6 -11 181.064 62.6913  24
  -4  -6 -11 184.641 54.6620  18
   4  -6  11 116.549 51.7131   2
   4   6  11 217.088 67.2271  29
  -4  -6 -11 175.752 49.0206   9
  -4  -6 -12 112.872 65.7053  24
  -4  -6 -12 204.470 58.6094  18
   4   6  12 147.817 71.2996  29
  -4  -6 -12 217.437 56.3496   9
  -4   6 -13 714.229 92.4453  21
  -4  -6 -13 784.498 71.9291  18
  -4  -6 -13 892.426 81.8406  24
   4   6  13 926.721 84.1700  29
  -4  -6 -13 702.536 68.1998   9
  -4   6 -14 2442.89 128.130  21
   4   6  14 2472.21 118.280  29
  -4  -6 -14 2319.67 117.876  24
  -4  -6 -14 2699.71 110.385   9
  -4  -6 -14 2432.50 111.361  18
  -4  -6 -15 2504.07 122.276  24
   4   6  15 2651.04 126.569  29
  -4   6 -15 2543.11 135.932  21
  -4  -6 -15 2271.54 114.754  18
  -4   6 -16 1443.00 118.502  21
   4   6  16 1485.26 103.779  29
  -4  -6 -16 1465.59 104.387  24
  -4  -6 -16 1598.49 99.1317   8
  -4  -6 -16 1472.63 99.7236  18
  -4   6 -17 753.221 109.470  21
  -4  -6 -17 903.083 88.2441   8
   4   6  17 718.869 85.0235  29
  -4  -6 -17 773.972 93.7005  24
  -4   6 -18 323.860 96.3336  21
   4   6  18 217.222 71.2804  29
  -4  -6 -18 165.619 78.5309  24
  -4  -6 -19-7.83953 65.9126   8
  -4  -6 -20 153.988 61.3444   8
   4   6  20 55.8452 60.8997  29
  -4   6 -21 139.702 66.2452  24
  -4  -6 -21 183.348 59.0234   8
   4   6  21 91.8703 56.4686  29
  -4   6 -22-14.9782 57.8981  24
  -4  -6 -22 77.2555 51.2609   8
  -4   6 -23 182.044 51.2194  24
   4   8 -23 186.451 46.3582  24
   4   8 -22 201.735 59.9684  24
   4  -8 -22 554.907 57.0954   8
   4  -8 -21 264.056 58.3436   8
   4  -8 -20 332.768 65.8639   8
   4  -8 -19 664.541 74.2267   8
  -4   8  19 457.690 63.3678  16
   4  -8 -19 624.100 79.5101  18
   4   8 -18 1956.53 129.346  21
   4  -8 -18 2146.26 107.631   8
   4  -8 -18 2117.15 112.451  18
  -4   8  18 1931.30 97.1564  16
  -4   8  17 2931.41 119.962  16
   4  -8 -17 2896.03 128.732  18
   4   8 -16 532.745 107.680  21
   4  -8 -16 466.385 79.2547  18
  -4   8  16 398.675 74.7627  16
   4   8 -15 5806.98 203.295  21
   4  -8 -15 6288.21 193.238  18
  -4   8  15 5757.68 181.450  16
  -4   8  15 5747.28 186.399  29
   4  -8 -15 6308.04 187.485   9
   4   8 -14 387.832 97.2859  21
  -4   8  14 485.988 67.5575   6
  -4   8  14 224.826 76.6901  29
   4  -8 -14 386.845 69.3263   9
  -4  -8  14 305.470 82.1542  17
   4  -8 -14 364.749 75.6465  18
  -4   8  14 356.591 74.8370  16
  -4   8  13 2357.92 98.3555   6
  -4   8  13 2042.97 105.886  29
   4  -8 -13 2286.77 102.284   9
  -4   8  13 2232.47 105.274  16
   4   8 -12 6265.51 189.782   7
  -4   8  12 5959.30 182.661  29
   4  -8 -12 6195.76 179.069   9
  -4   8  12 6113.45 182.492  16
   4   8 -11 1.88871 81.6882   7
  -4   8  11-28.3426 60.5777  29
   4  -8 -11 26.1346 49.8398   9
  -4  -8  11 42.4020 67.4828  17
  -4   8  11 3.04269 61.1685  16
   4   8 -10 14637.3 352.956   7
  -4   8  10 14642.9 352.118  16
  -4   8  10 14173.7 352.968  29
   4  -8 -10 13875.3 348.750   9
  -4   8   9 21896.6 588.437  36
   4   8  -9 29528.2 600.108   7
  -4  -8   9 25104.3 594.457  17
  -4   8   9 26747.0 598.679  16
  -4   8   9 24870.9 597.234  29
   4   8  -9 24189.7 595.358  27
   4  -8  -9 27195.7 598.020   9
  -4   8   8 5209.57 152.816  16
  -4   8   8 5823.27 152.093  36
  -4   8   7 35565.0 797.104  16
   4   8  -7 33584.6 793.822  27
   4   8  -7 33749.6 794.091  26
  -4   8   7 32288.0 790.767  36
  -4   8   6 17277.0 417.233  36
   4  -8  -6 17620.3 406.981   5
   4   8  -6 18314.1 417.693   7
   4   8  -6 17667.2 418.728  26
   4   8  -6 17788.1 419.839  27
  -4  -8   6 18726.2 423.257  22
  -4  -8   6 17008.9 419.234  17
  -4  -8   5 1118.25 73.5600  17
   4   8  -5 1107.50 65.3684  26
  -4  -8   5 1123.27 62.9794  22
  -4   8   5 1141.39 59.9670  20
  -4  -8   4 5156.46 132.946  17
  -4   8   4 5390.76 126.983  13
  -4  -8   4 4888.81 128.779  22
  -4   8   4 5494.58 125.091  20
   4   8  -4 4994.40 122.072   4
  -4   8   4 5598.75 129.877  40
  -4   8   3 50524.5 802.068   4
  -4  -8   3 36155.6 794.835   3
   4   8  -3 50183.5 809.811   4
  -4   8   3 42473.8 812.707  40
   4   8  -3 42639.7 813.254  40
  -4   8   3 40504.2 812.824  46
  -4   8   3 44500.5 810.336  13
  -4  -8   3 46583.1 816.076  17
  -4   8   3 47347.9 815.312  10
  -4   8   3 44840.2 810.520  20
  -4   8   2 10109.6 201.288   4
  -4   8   2 12796.1 220.290  46
  -4   8   2 12604.2 217.905  40
   4   8  -2 11169.9 214.185  40
  -4   8   2 10338.1 209.916  13
  -4   8   2 10490.4 213.576  10
   4  -8  -2 11251.1 213.911  23
  -4  -8   1 31217.1 812.314   3
  -4  -8   1 28922.0 809.493   2
  -4   8   1 42089.8 817.605   4
  -4   8   1 38489.7 824.687  46
   4   8  -1 39708.1 825.305  40
  -4   8   1 38800.3 825.151  40
   4  -8  -1 40807.5 822.924  17
  -4   8   1 37573.6 821.071  13
  -4   8   1 38065.0 823.482  33
  -4   8   1 39510.3 824.434  10
  -4  -8   1 39430.6 825.245  23
  -4   8   1 40457.8 821.433  19
   4  -8  -1 39403.1 826.375  23
  -4   8   0 3828.70 119.472   4
  -4  -8   0 3418.88 120.547   3
  -4   8   0 6401.52 139.085  46
  -4   8   0 6029.01 133.715  40
   4   8   0 6078.92 132.968  40
   4  -8   0 5019.23 128.774  17
  -4  -8   0 4494.14 124.220  15
  -4   8   0 5694.64 133.953  33
  -4   8   0 5906.46 137.112  35
  -4  -8   0 5077.11 127.266  23
   4  -8   0 5236.88 128.214  23
  -4   8   0 5135.90 126.086  19
   4   8   0 4600.76 111.037  12
  -4   8   0 4360.14 128.096  10
  -4  -8  -1 104251. 2212.21  23
   4  -8   1 101914. 2212.75  23
  -4   8  -1 102785. 2208.55  19
  -4   8  -1 98664.8 2212.25  40
   4   8   1 102544. 2212.48  40
   4  -8   1 105677. 2209.88  17
  -4  -8  -1 104260. 2209.84  15
  -4   8  -1 99054.9 2209.41  33
  -4   8  -1 98972.0 2209.35  35
  -4   8  -1 104772. 2210.04  12
  -4  -8  -1 100540. 2203.37   2
  -4  -8  -1 107054. 2205.83   3
  -4  -8  -2 5462.55 143.580   2
  -4  -8  -2 5808.55 148.026   3
  -4   8  -2 5592.77 150.950  40
  -4   8  -2 5747.97 153.935  45
   4  -8   2 5543.01 147.482  17
  -4  -8  -2 5757.41 147.535  15
  -4   8  -2 5238.66 149.104  26
  -4   8  -2 5233.71 147.604  12
  -4   8  -3 23852.2 587.681  45
  -4  -8  -3 24239.5 584.118  38
   4   8   3 27869.8 588.689  10
  -4   8  -3 24940.7 584.801  12
  -4   8  -3 24548.7 586.203  28
  -4   8  -3 24309.7 586.685  26
  -4   8  -3 25186.6 587.808  27
  -4  -8  -3 29354.7 584.915   2
  -4  -8  -4 15460.9 348.402   2
  -4  -8  -4 13528.9 345.084   5
  -4  -8  -4 12436.0 335.369   1
  -4  -8  -4 15768.6 348.527  38
   4  -8   4 15082.8 352.069  22
  -4   8  -4 15700.8 350.787  30
  -4   8  -4 15551.9 352.500  26
   4   8   4 16249.5 349.965  29
  -4   8  -4 16020.1 351.168  28
  -4   8  -4 14973.0 351.599  27
   4   8   4 14568.2 348.775  10
  -4  -8  -5 623.200 48.9009   1
  -4  -8  -5 710.546 67.1311   2
  -4  -8  -5 574.131 51.4429   5
   4  -8   5 699.003 54.0583   1
   4  -8   5 450.991 56.3786  22
  -4  -8  -5 432.798 55.2984  38
  -4   8  -5 436.892 57.5909  30
   4   8   5 399.158 51.7174  29
  -4   8  -5 420.235 62.6542  26
  -4   8  -5 466.723 64.6090  27
   4   8   5 536.434 56.2709  10
  -4  -8  -6 2960.88 84.3121   1
  -4  -8  -6 2814.56 87.2577   5
   4  -8   6 2708.52 87.5233   1
  -4   8  -6 2061.69 94.8306  42
  -4  -8  -6 2065.47 86.1201  38
  -4   8  -6 2421.26 90.6480  14
  -4   8  -6 2141.51 89.4694  30
  -4   8  -6 2173.50 96.8302  27
   4   8   6 2559.71 95.4493  29
   4  -8   6 2309.04 91.8641  22
  -4   8  -7 49212.2 1094.03  32
  -4  -8  -7 49626.4 1091.47   5
   4  -8   7 48652.1 1087.19   1
  -4  -8  -7 46936.3 1090.66  38
  -4   8  -7 46308.6 1093.40  42
  -4  -8  -8 61.7121 52.7350  38
   4  -8   8 204.007 54.2406   1
  -4   8  -8 58.5594 58.6616  32
   4   8   8 77.7234 56.5484  29
  -4   8  -8 26.2537 61.8879  42
  -4   8  -8 6.11690 67.2627  43
   4  -8   9 6424.45 179.380   1
  -4  -8  -9 6400.65 182.316  38
   4   8   9 7449.33 193.840  29
  -4  -8  -9 7304.63 189.258   9
   4   8  10 2067.06 91.4825  29
  -4  -8 -10 1673.94 79.0743   9
  -4  -8 -11 17086.9 412.994  18
  -4  -8 -11 16583.9 411.184   9
   4   8  11 16489.4 414.767  29
  -4  -8 -12 546.798 69.4477  18
   4   8  12 582.952 75.2674  29
  -4  -8 -12 368.705 61.6089   9
   4   8  13 6900.88 208.721  29
  -4  -8 -13 7230.13 208.029   9
  -4  -8 -13 6958.33 205.626  18
  -4   8 -14 2134.94 127.701  21
   4   8  14 2081.26 107.686  29
  -4  -8 -14 1992.41 102.058   9
  -4  -8 -14 1950.83 101.604  18
  -4   8 -15 5924.35 205.054  21
   4   8  15 5841.15 190.399  29
  -4  -8 -15 5907.55 187.546   9
  -4  -8 -15 5891.60 188.488  18
   4   8  16 119.601 81.0366  29
  -4   8 -16 231.092 99.6692  21
  -4  -8 -16 71.2587 72.0128  18
   4   8  17 4571.45 161.306  29
  -4   8 -17 4278.32 177.521  21
  -4  -8 -17 4554.03 162.495  18
  -4   8 -18 721.926 105.109  21
   4   8  18 930.768 84.6642  29
  -4  -8 -18 945.899 81.2213   8
  -4   8 -19 92.5788 88.0055  21
   4   8  19 130.982 66.4173  29
   4  -8  19 125.978 70.6486  17
  -4  -8 -19 238.075 64.0567   8
  -4  -8 -20 938.779 74.2883   8
  -4  -8 -21 1532.27 80.8028   8
  -4  -8 -22 7.48583 46.2745   8
  -4   8 -22-1.61308 53.4039  24
  -4   8 -23 266.146 46.0605  24
   4 -10 -22 70.9839 40.1959   8
   4  10 -22 16.2755 46.8347  24
   4 -10 -21 90.1143 51.6837   8
   4 -10 -20 530.927 63.2484   8
   4 -10 -19 2.39117 62.4362  18
   4 -10 -19-5.89018 60.7938   8
   4  10 -19 22.0965 85.0930  21
   4 -10 -18 1549.84 96.4470  18
   4 -10 -18 1622.31 93.7055   8
   4 -10 -17 1169.49 90.1522  18
   4  10 -17 981.306 112.156  21
   4 -10 -16 688.450 84.3524  18
   4  10 -16 656.262 106.745  21
   4 -10 -16 612.308 77.0513   9
   4 -10 -15 2639.01 122.235  18
   4 -10 -15 2741.04 119.527   9
  -4  10  15 2807.47 114.663   6
  -4 -10  14 1246.62 106.328  17
  -4  10  14 1294.26 90.1406  16
   4 -10 -14 1482.33 90.8830   9
  -4  10  14 1419.82 86.8404   6
   4 -10 -13 2.62438 59.3746   9
  -4 -10  13-45.4021 85.2257  17
  -4  10  13 70.1081 67.8340  16
  -4 -10  12 1442.21 105.579  17
  -4  10  12 1561.52 95.0460  16
   4 -10 -11 778.193 67.2315   9
  -4 -10  11 640.261 86.4878  17
  -4  10  11 605.335 71.0773  16
   4  10 -10 1408.75 98.5329  27
   4 -10 -10 1361.18 80.8569   9
  -4  10  10 1338.33 84.4325  16
  -4 -10  10 1217.06 95.9202  17
   4  10  -9 284.967 76.9127  27
  -4 -10   9 219.380 76.3986  17
   4  10  -8 7053.78 202.057  26
   4  10  -8 7292.59 203.558  27
  -4 -10   8 7136.43 203.528  17
  -4 -10   8 7068.82 202.950  22
   4  10  -7 10365.4 279.276  26
   4  10  -7 10284.6 277.782  27
  -4 -10   7 11069.0 283.030  17
  -4 -10   7 10596.9 282.071  22
  -4 -10   6 2134.75 96.7222  17
  -4 -10   6 2170.69 93.8253  22
   4  10  -6 2343.86 96.7948  27
   4  10  -6 2180.05 92.5456  26
   4 -10  -6 1979.80 73.2349   5
   4  10  -5 2489.57 90.7940   4
  -4  10   5 2411.77 106.320  46
  -4 -10   5 2381.56 100.372  17
  -4  10   4 154.670 69.3172  46
  -4  10   4 79.8775 53.7237  13
  -4  10   4 133.724 49.8317  20
   4  10  -4 3.92850 56.0469   4
  -4  10   4 74.3393 47.8811   4
  -4  10   3 4416.77 115.394   4
   4  10  -3 4485.45 123.168   4
  -4  10   3 3554.55 127.964  46
  -4  10   3 3886.63 126.286  40
   4  10  -3 3913.60 125.125  40
  -4  10   3 4034.39 121.671  13
  -4  10   3 3937.18 127.360  33
  -4  10   3 4242.67 127.211  10
   4 -10  -3 3878.46 122.680  23
  -4  10   3 4050.10 119.994  20
  -4  10   2 8212.48 215.529  46
  -4  10   2 8340.47 215.042  40
   4  10  -2 8615.91 215.740  40
  -4  10   2 7685.68 207.657  20
   4 -10  -2 8207.24 213.860  23
   4  10  -2 8475.25 208.228   4
  -4  10   2 7969.47 202.469   4
  -4  10   2 8413.85 214.422  33
  -4  10   2 8381.71 215.870  35
  -4  10   1 28585.1 689.333  40
   4  10  -1 28599.5 688.160  40
  -4  10   1 28411.4 684.501  33
  -4  10   1 28670.1 685.590  35
  -4 -10   1 29747.8 689.960  23
   4 -10  -1 29281.3 689.043  23
  -4 -10   1 30656.6 678.690   3
   4 -10   0 23100.1 540.579  23
  -4 -10   0 21739.0 538.526  23
  -4  10   0 23913.3 533.735  19
   4  10   0 22861.1 540.723  40
  -4  10   0 22989.4 540.768  40
   4 -10   0 24312.7 539.227  17
  -4  10   0 23089.5 536.532  33
  -4  10   0 22861.0 536.472  35
  -4  10   0 22835.8 536.152  12
  -4 -10   0 21975.4 530.891   3
  -4  10   0 24592.1 531.894   4
  -4 -10  -1 41017.6 863.242   3
  -4 -10  -1 42043.3 860.971   2
  -4  10  -1 34724.1 865.626  45
  -4  10  -1 35433.4 869.210  40
   4  10   1 37602.3 869.397  40
  -4 -10  -1 37131.6 863.572  15
   4 -10   1 38665.5 867.343  17
  -4  10  -1 34659.6 862.821  35
  -4 -10  -1 38085.0 870.062  23
  -4  10  -1 38861.0 862.925  19
  -4  10  -1 38354.9 865.953  12
  -4  10  -2 2077.16 92.6699  12
   4  10   2 2156.96 96.4655  10
  -4  10  -2 4565.02 113.475  45
   4  10   2 4039.55 108.170  40
  -4  10  -2 3728.56 106.787  40
  -4  10  -2 2680.91 92.3583  19
  -4 -10  -2 3045.36 97.5720  23
  -4  10  -2 2850.33 100.079  26
  -4  10  -2 3196.56 99.8491  28
   4 -10   2 2426.93 99.8531  17
  -4 -10  -2 2540.43 92.9308  15
  -4  10  -3 4920.80 138.620  12
   4  10   3 5091.11 142.903  10
  -4 -10  -3 4851.64 137.550  15
  -4  10  -3 4312.36 143.760  45
  -4  10  -3 4618.97 142.725  26
  -4  10  -3 4694.83 140.949  28
  -4  10  -3 4881.59 144.459  27
  -4  10  -3 4886.41 137.643  19
  -4 -10  -3 4714.51 139.741  23
  -4 -10  -4 20075.1 474.217   5
   4  10   4 20674.6 478.622  10
   4 -10   5 2598.95 84.3203   1
  -4 -10  -5 2695.75 89.4066   5
   4  10   5 2637.15 92.8716  10
  -4  10  -6 526.266 68.0989  42
  -4  10  -6 794.189 65.8920  14
   4 -10   6 784.293 67.3611  22
  -4  10  -6 496.447 60.6424  30
  -4  10  -6 797.333 75.7389  26
  -4  10  -6 710.698 76.5014  27
  -4 -10  -6 1114.57 63.8332   5
   4 -10   6 1144.91 64.0455   1
  -4  10  -7 1391.00 78.4867  14
   4 -10   7 1623.33 83.5325  22
  -4  10  -7 1517.85 82.2574  32
   4  10   7 1731.32 83.2409  29
  -4  10  -7 1571.01 89.7327  27
   4 -10   7 1142.30 71.3740   1
  -4 -10  -7 1281.06 72.8151   5
   4  10   8 109.955 60.8112  29
  -4  10  -8 38.2304 75.5231  27
  -4  10  -8 28.5309 57.8913  14
   4  10   9 8696.88 244.732  29
  -4  10  -9 9230.59 240.676  14
  -4 -10 -10 7668.14 211.104   9
   4  10  10 7386.59 216.811  29
  -4 -10 -11 748.569 73.5624  18
  -4 -10 -11 732.011 67.2511   9
   4  10  11 698.999 79.7868  29
  -4 -10 -12 1371.18 90.6941  18
   4  10  12 1354.10 94.2569  29
  -4 -10 -12 1443.43 83.9511   9
   4  10  13 202.898 75.4010  29
  -4 -10 -13 276.519 66.0840   9
  -4 -10 -13 226.622 67.4181  18
   4  10  14 5238.23 177.937  29
  -4 -10 -14 5198.81 172.518   9
  -4 -10 -14 5043.02 168.845  18
  -4  10 -15 3043.33 154.863  21
   4  10  15 3145.95 138.620  29
  -4 -10 -15 3330.98 134.813  18
   4  10  16 2154.80 112.883  29
  -4 -10 -16 1996.98 105.380  18
   4 -10  16 1918.65 117.366  17
  -4  10 -16 2113.80 130.638  21
  -4 -10 -17 282.421 69.6832   8
  -4  10 -17 130.945 94.8397  21
   4 -10  18 1191.68 97.3464  17
  -4  10 -18 1145.17 111.625  21
   4 -10  19 54.0364 69.6151  17
  -4 -10 -19 120.585 61.4827   8
  -4  10 -19 72.4900 81.8050  21
  -4 -10 -20 917.693 70.0408   8
  -4 -10 -21 499.782 54.5676   8
   4  10  21 231.436 51.2624  40
  -4  10 -22 12.0214 45.0039  24
   4 -12 -21-16.0188 38.0014  23
   4 -12 -21 34.4521 41.1636   8
   4 -12 -20 135.923 50.0775  23
   4 -12 -20 163.253 51.2163   8
   4  12 -19 4.13185 77.0558  21
   4 -12 -19 17.3357 56.3937   8
   4 -12 -19-29.6245 58.4099  18
   4  12 -18 82.8359 86.4032  21
   4 -12 -18 246.203 64.1281   8
   4 -12 -18 199.174 66.0796  18
   4  12 -17 634.665 101.898  21
   4 -12 -17 1181.04 86.2851  18
   4  12 -16 512.230 101.015  21
  -4  12  16 491.793 69.0048   6
   4 -12 -16 502.655 71.7071   9
  -4 -12  15 1597.86 116.992  17
   4  12 -15 1528.87 127.152  21
   4 -12 -15 2357.10 115.910  18
  -4  12  15 1626.71 104.438  40
  -4  12  15 2510.18 105.480   6
  -4 -12  14 529.031 97.0206  17
   4 -12 -14 679.672 77.4855   9
  -4  12  14 571.461 83.4263  40
  -4  12  14 760.629 72.9603   6
  -4 -12  13-6.56504 90.3926  17
   4 -12 -13 57.0572 64.3333   9
  -4  12  13-1.34507 75.0831  40
  -4 -12  12 580.453 95.9700  17
   4 -12 -12 840.112 74.8824   9
  -4  12  12 552.139 85.5674  40
  -4 -12  11-43.1240 90.9128  17
   4 -12 -11-12.7525 60.4125   9
  -4  12  11-6.50233 73.5367  40
  -4 -12  10 870.602 99.1617  17
   4 -12 -10 1102.67 81.3679   9
   4  12 -10 804.065 96.9462  27
  -4  12  10 1035.71 89.4145  40
   4  12  -9 6193.93 196.563  27
  -4 -12   9 6181.44 197.118  17
  -4  12   9 6125.91 191.174  40
  -4 -12   8 1325.63 101.074  17
  -4  12   8 1486.53 92.1243  40
   4  12  -8 1466.05 97.7345  26
   4  12  -8 1251.32 96.6272  27
  -4 -12   8 1393.58 88.9526  22
  -4 -12   7 81.5254 76.1993  17
  -4  12   7 109.394 66.7630  40
   4  12  -7 102.268 74.4688  27
   4  12  -7 74.1569 71.7614  26
  -4 -12   7 42.1955 61.2682  22
  -4 -12   6 728.348 82.3973  17
  -4  12   6 793.982 71.9138  40
   4  12  -6 729.247 75.4044  26
   4  12  -6 763.440 79.2736  27
   4 -12  -6 813.963 67.7876  23
  -4 -12   6 681.217 71.7914  22
  -4  12   5 93.7065 62.5467  40
   4  12  -5 9.82592 62.5544  26
   4 -12  -5 16.5369 51.7891  23
  -4 -12   5 100.252 59.3315  22
   4  12  -5 40.5959 62.5061   4
  -4  12   4 28.4181 61.0917  40
   4  12  -4 88.3443 60.2352   4
   4  12  -4 4.24820 62.0053  26
   4 -12  -4 109.776 50.7177  23
  -4 -12   4 59.3047 57.0800  22
  -4  12   3 366.820 60.5869   4
   4  12  -3 399.010 66.1103   4
   4  12  -3 357.495 60.5995  40
  -4  12   3 347.478 61.6623  40
  -4  12   3 310.772 71.1331  46
  -4  12   3 345.716 70.2942  33
  -4  12   3 396.124 73.3579  35
  -4  12   3 403.684 63.7657  10
   4 -12  -3 304.140 54.9621  23
  -4  12   2 6443.37 184.965  40
   4  12  -2 6068.94 184.112  40
   4 -12  -2 6357.01 183.580  23
  -4  12   2 6185.99 178.801  33
  -4  12   2 6247.60 181.338  35
  -4  12   2 6673.51 185.452  10
   4  12  -2 7082.06 180.215   4
  -4  12   2 6933.75 173.323   4
   4  12  -1 9945.73 293.341  40
  -4  12   1 10657.9 295.757  40
   4 -12  -1 11484.6 296.805  23
  -4  12   1 10443.9 290.277  35
  -4  12   1 12151.2 292.997  12
  -4  12   1 12665.0 298.763  10
   4  12  -1 12876.0 291.628   4
  -4  12   1 13597.8 288.735   4
  -4  12   0 2566.68 95.8046  45
  -4  12   0 2300.68 92.2541  40
   4  12   0 2262.78 91.2900  40
  -4  12   0 2035.33 88.7461  35
  -4 -12   0 1708.16 81.3239  23
   4 -12   0 1719.16 80.3752  23
  -4  12   0 1185.89 82.4391  10
   4  12   1 10591.6 255.941  10
  -4  12  -1 10567.8 256.536  10
  -4  12  -1 8741.80 252.006  40
   4  12   1 8943.46 253.272  40
  -4  12  -1 8569.40 248.437  45
   4 -12   1 11144.7 255.899  17
  -4  12  -1 10388.8 253.659  26
  -4 -12  -1 9743.23 252.606  23
  -4  12  -2 11023.9 254.517  10
   4  12   2 10017.9 252.320  10
   4  12   2 8925.06 253.062  40
  -4  12  -2 8411.49 246.327  45
   4 -12   2 10995.0 253.658  17
  -4 -12  -2 9067.40 240.900  15
  -4  12  -2 9969.62 251.359  26
  -4  12  -2 9167.75 245.471  28
  -4  12  -2 9980.06 241.862  19
  -4 -12  -2 9492.16 250.094  23
   4  12   3 4671.68 150.072  40
  -4 -12  -3 4675.25 147.516  23
   4 -12   3 5160.29 149.400  17
  -4 -12  -3 4589.90 136.587  15
  -4  12  -3 4323.46 140.270  28
  -4  12  -3 4784.14 148.116  26
  -4  12  -3 4897.47 149.354  27
   4  12   3 5167.76 148.644  10
   4 -12   4 9541.91 224.192   1
  -4 -12  -4 9522.36 232.043   5
   4  12   4 7880.48 236.292  40
  -4 -12  -4 9028.76 235.498  23
   4 -12   4 8314.31 235.441  22
   4 -12   4 9133.91 237.287  17
  -4 -12  -4 9162.45 229.212  15
  -4  12  -4 7926.28 235.451  26
  -4  12  -4 7708.52 233.304  27
   4  12   4 9707.12 237.103  10
   4 -12   5 34.2943 52.8114   1
  -4 -12  -5 14.8618 53.1151   5
   4  12   5 290.526 70.9994  40
   4 -12   5 63.0669 65.8370  17
  -4 -12  -5 61.8796 52.4935  15
   4 -12   5 92.9993 58.5980  22
  -4 -12  -5 119.950 53.8076  23
  -4  12  -5 124.055 67.7629  26
  -4  12  -5 138.356 71.1608  27
   4  12   5 42.9959 59.4617  10
  -4  12  -6 251.129 60.9111  14
  -4 -12  -6 286.043 55.2745  15
   4 -12   6 282.965 73.7979  17
   4 -12   6 285.327 65.4931  22
  -4  12  -6 336.905 79.1883  27
  -4  12  -6 310.644 74.8396  26
  -4 -12  -6 262.385 57.6374   5
   4 -12   7 10108.7 261.475  17
  -4  12  -7 9128.59 255.188  14
  -4 -12  -7 9633.16 251.782  15
   4 -12   7 9810.07 264.352  22
  -4  12  -7 9146.97 262.447  27
  -4 -12  -7 10048.1 254.641   5
  -4 -12  -8 96.6572 59.7493  15
   4 -12   8 87.7429 76.5963  17
  -4  12  -8 76.5145 63.6855  14
   4 -12   8 91.3567 70.0127  22
  -4  12  -8-93.8103 86.9289  27
   4 -12   8 171.266 57.3188   1
   4 -12   9 1174.02 97.2317  17
   4 -12  10 782.978 92.0607  17
  -4 -12 -10 971.834 76.2413   9
   4 -12  11-48.5581 85.3738  17
  -4 -12 -11-15.1166 58.4968   9
   4 -12  12 667.797 95.4530  17
  -4 -12 -12 681.667 74.2369   9
  -4 -12 -12 786.463 79.1102  18
  -4 -12 -13 203.394 65.2372  18
   4 -12  13 351.448 90.5552  17
  -4 -12 -13 260.196 65.6700   9
   4 -12  14 497.830 94.6798  17
  -4 -12 -14 611.321 75.5112  18
  -4 -12 -14 562.326 75.2703   9
  -4 -12 -15 264.201 68.3840  18
   4 -12  15 214.011 90.4838  17
  -4  12 -15 222.440 98.6867  21
  -4 -12 -16 142.820 62.2188   9
  -4 -12 -17 141.395 62.2018  18
   4 -12  17 50.7277 81.0995  17
  -4 -12 -17 56.7317 61.7387   8
  -4  12 -17 77.8670 88.5959  21
   4 -12  18 303.093 76.5031  17
  -4 -12 -18 481.341 65.2265   8
  -4  12 -18 209.530 85.3391  21
  -4  12 -19 32.1359 72.4109  21
  -4 -12 -19 46.9941 53.4447   8
   4  12  19 29.4623 57.9560  40
  -4 -12 -20 27.5848 44.9755  23
  -4 -12 -20 123.773 47.0362   8
   4  12  20 38.7997 47.2280  40
  -4 -12 -21 44.8601 39.3914   8
  -4 -12 -21 57.9093 37.3163  23
   4 -14 -20 47.1115 39.8714   8
   4 -14 -20 24.4858 36.8046  23
   4 -14 -19-28.6069 49.4695  18
   4 -14 -19 32.9485 48.1670   8
   4  14 -19 10.2733 64.6017  21
   4 -14 -19-3.24260 44.9940  23
   4 -14 -18 92.3419 55.2348  18
   4 -14 -18 106.723 54.8855   8
   4 -14 -18 122.227 54.3812  23
   4  14 -18 136.089 76.8323  21
   4 -14 -17 24.2680 56.9666  23
   4  14 -17-48.2060 83.4792  21
   4 -14 -17 86.3745 60.4244  18
   4 -14 -16 1897.28 96.1084  18
   4 -14 -16 1614.40 93.1107  23
   4  14 -16 1023.96 109.575  21
   4 -14 -16 2127.24 98.3530   9
  -4  14  16 1123.15 85.8987  40
  -4  14  15 236.547 63.5784   6
   4 -14 -15 226.362 66.5701   9
  -4  14  15 65.0331 70.0646  40
  -4  14  14 68.4848 60.6325   6
  -4  14  14 81.0461 71.0122  40
  -4  14  13 1.35521 75.0053  40
   4 -14 -13 38.1960 65.9095   9
  -4  14  12 509.404 84.6449  40
   4 -14 -12 688.262 76.1879   9
  -4  14  11-44.8249 79.8009  40
   4 -14 -11-1.37603 63.6820   9
   4 -14 -11-9.13774 66.6676  23
  -4  14  10 1949.80 115.131  40
   4  14 -10 2043.69 127.917  27
   4 -14 -10 2326.74 111.105   9
   4 -14 -10 2158.90 114.626  23
   4  14  -9 372.042 96.9015  27
  -4  14   9 375.482 84.9926  40
   4 -14  -9 475.395 75.2308  23
   4  14  -8 6275.83 205.262  26
   4  14  -8 6605.98 208.789  27
  -4  14   8 6545.55 204.682  40
   4 -14  -8 6650.99 203.301  23
  -4 -14   8 6180.51 207.162  22
   4  14  -7 447.108 88.7894  27
   4  14  -7 404.095 87.8190  26
  -4  14   7 302.266 81.8280  40
   4 -14  -7 427.359 72.1421  23
  -4 -14   7 443.587 82.9716  22
[truncated: 2,105,247 more chars]
